# Supplementary material for: Transcriptomes of the Premature and Mature Ovaries of an Ascidian, Ciona intestinalis
Source: Front Endocrinol (Lausanne). 2017 Apr 24;8:88. doi: 10.3389/fendo.2017.00088 (PMC5402223; doi:10.3389/fendo.2017.00088)
Supplement: Table S1 — List of reproduction-related genes upregulated in premature and mature ovaries, along with their primer sequences for real-time PCR. [file Table_1.XLSX]

## Sheet: upregulated genes
Genes upregulated in premature ovaries (confirmed by real-time PCR)
gene_id	Premature FPKM	Mature FPKM	Homologous protein	E-value	Representative GO names	representative GO IDs	primer 1	primer2
KH.L20.45.v2.A.ND1-1	29.0867	11.5152	sp|P46418|GSTA5_RAT Glutathione S-transferase alpha-5	2e-09	P:metabolism of amino acids and derivatives	GO:0034641	CCTTCAGCCAGGTAGCAACA	ACGAGCTAAACGTAACATTTACTGT
KH.L121.3.v1.A.ND2-1	11.2493	1.66743	sp|Q5HBZ2|PDXH_EHRRW Pyridoxine/pyridoxamine 5'-phosphate oxidase	5e-06	P:metabolism of amino acids and derivatives	GO:0034641	CTGTCAAGCTCTGCCCAGAA	GAAACCCTTTTTCGTCCGGC
KH.L116.96.v1.A.SL1-1	1.00554	1.12093	sp|Q5EBF2|TTC36_XENTR Tetratricopeptide repeat protein 36	2e-14	P:cation transport	GO:0006812	CTTCCACTCCGAGCTTCAGG	GCTGAGCATTTGGTTGCACA
KH.C3.563.v1.C.SL1-1	10.1121	2.45482	sp|P41340|ACT3_LIMPO Actin-3	0	C:cytoskeletal part	GO:0044430	TGTCGCACACTGTACCGATT	CCATCAGGCAGCTCGTAACT
KH.L119.32.v1.A.nonSL5-1	79.6649	14.853	sp|Q68FR8|TBA3_RAT Tubulin alpha-3 chain	0	C:cytoskeletal part	GO:0044430	CCGATGGTCAGATGCCAAGT	CTTGCGTAGTTATTGGCGGC
KH.C1.832.v1.A.SL1-1	3.40871	0.386042	sp|Q14314|FGL2_HUMAN Fibroleukin	5e-30	F:actin filament binding	GO:0051015	GAGCCGACGTATGGAGCTAC	CAAGCGTTAAACCACCAGCC
KH.C9.273.v1.A.SL1-2	1.88615	0.404404	sp|Q96PS8|AQP10_HUMAN Aquaporin-10	3e-39	F:water channel activity	GO:0015250	GTTTTTGGCAATGGAGCGGT	AGAACGTTGTCCACCGTCAA
Genes upregulated in mature ovaries (confirmed by real-time PCR)
gene_id	Premature FPKM	Mature FPKM	Homologous protein	E-value	Representative GO names	representative GO IDs	primer 1	primer2
KH.C1.1084.v1.A.nonSL2-1	0.377031	25.4652	sp|Q9V429|THIO2_DROME Thioredoxin-2	9e-11	P:cellular macromolecule metabolic process	GO:0044260	TTTTTCGCCGACTGGTGTTG	GCCTGCTCTGAATTTTCTCCAG
KH.C4.521.v1.A.ND1-1	2.1834	32.598	sp|Q9TS87|TAGL_BOVIN Transgelin	4e-09	P:cytoskeletal part	GO:0044430	ATTGAGCGCAGAAGGATCAG	CGCATGCAAAGTTGGAAAGC
KH.C12.671.v1.A.SL1-1	5.31678	21.465	sp|P21333|FLNA_HUMAN Filamin-A	0	F:cytoskeletal protein binding	GO:0008092	AACTTCAGGCAGATGAGACTGG	TGAGCTTCAAGTTCCCATCCAC
KH.L22.24.v2.A.ND2-2	6.11056	26.5042	sp|P56199|ITA1_HUMAN Integrin alpha-1	6e-15	P:anatomical structure morphogenesis	GO:0009653	TTGCTGCTATTGGTGGCTTG	AACATTGCCGTTCGGGTTTG
KH.C1.265.v1.A.ND1-1	1.79526	35.9764	sp|P70079|KCRU_CHICK Creatine kinase U-type, mitochondrial	6e-86	F:creatine kinase activity	GO:0004111	GACTTCTTCGTCTGGGTAAACG	CAGCATTCAACATTGCGGTTTC
KH.C14.608.v1.A.ND1-1	1.84251	31.106	sp|P12527|LOX5_RAT Arachidonate 5-lipoxygenase	1e-24	P:lipid biosynthetic process	GO:0008610	GGAGCTGTTGCCCAACTTTTAC	ACGTCTTTTGCCCAACCTTG
KH.C4.709.v1.A.SL1-1	1.97256	35.0078	sp|P47197|AKT2_RAT RAC-beta serine/threonine-protein kinase	6e-86	C:cytosol	GO:0005829	AGCGTGTGTTCAGTGAAGAC	TATGTCCTTCGCTGTCCAAGAG
Reproduction-related genes upregulated in premature ovaries
gene_id	Premature FPKM	Mature FPKM	Homologous protein	E-value	Representative GO names	representative GO IDs
KH.C1.1297.v1.A.ND1-1	118.769	77.6147	sp|Q9BZE4|NOG1_HUMAN Nucleolar GTP-binding protein 1	4e-144	P:negative regulation of cell-cell adhesion	P:GO:0022408
KH.C1.329.v1.A.SL2-1	97.1639	64.5371	sp|P52301|RAN_XENLA GTP-binding nuclear protein Ran	3e-82	P:mitotic spindle organization	P:GO:0007052
KH.C1.955.v3.A.SL3-1	1.36334	0.884665	sp|Q5JUK3|KCNT1_HUMAN Potassium channel subfamily T member 1	4e-125	P:ion transport	P:GO:0006811
KH.C10.232.v2.A.SL3-1	286.947	181.903	sp|Q5RC31|ETFA_PONAB Electron transfer flavoprotein subunit alpha, mitochondrial	2e-81	P:respiratory electron transport chain	P:GO:0022904
KH.C11.21.v4.A.ND5-1	694.684	460.007	sp|Q9PV90|RLA0_DANRE 60S acidic ribosomal protein P0	9e-37	P:cytoplasmic translation	P:GO:0002181
KH.C11.438.v1.A.SL2-1	2.41745	1.01826	sp|Q21281|MUP4_CAEEL Transmembrane matrix receptor MUP-4	3e-08	P:endodermal cell differentiation	P:GO:0035987
KH.C12.107.v1.A.SL12-1	172.449	112.381	sp|O61231|RL10_DROME 60S ribosomal protein L10	2e-53	P:ribosomal large subunit assembly	P:GO:0000027
KH.C12.420.v1.A.ND1-1	11.0703	6.25389	sp|Q8VE22|RT23_MOUSE 28S ribosomal protein S23, mitochondrial	2e-11	P:mitochondrial translational termination	P:GO:0070126
KH.C12.697.v1.A.SL1-1	98.6202	63.3795	sp|Q9CPQ8|ATP5L_MOUSE ATP synthase subunit g, mitochondrial	2e-12	P:mitochondrial ATP synthesis-coupled proton transport	P:GO:0042776
KH.C13.29.v2.B.SL3-1	486.421	323.408	sp|P46782|RS5_HUMAN 40S ribosomal protein S5	3e-87	P:cytoplasmic translation	P:GO:0002181
KH.C13.33.v1.A.ND2-1	10.1552	6.4967	sp|O35900|LSM2_MOUSE U6 snRNA-associated Sm-like protein LSm2	3e-42	P:rRNA processing	P:GO:0006364
KH.C13.74.v1.A.SL5-1	33.2811	10.0854	sp|Q9NPJ8|NXT2_HUMAN NTF2-related export protein 2	7e-08	P:poly(A)+ mRNA export from nucleus	P:GO:0016973
KH.C14.360.v1.A.SL1-1	483.42	317.986	sp|P61486|RL36A_TAKRU 60S ribosomal protein L36a	3e-34	P:cytoplasmic translation	P:GO:0002181
KH.C2.108.v3.A.ND5-2	282.914	182.276	sp|P62909|RS3_RAT 40S ribosomal protein S3	3e-88	P:cytoplasmic translation	P:GO:0002181
KH.C2.257.v3.A.ND3-1	43.4578	25.2284	sp|P62856|RS26_RAT 40S ribosomal protein S26	6e-21	P:cytoplasmic translation	P:GO:0002181
KH.C2.543.v2.A.SL3-1	1.39454	0.7312	sp|Q9Y233|PDE10_HUMAN cAMP and cAMP-inhibited cGMP 3',5'-cyclic phosphodiesterase 10A	3e-42	P:cAMP catabolic process	P:GO:0006198
KH.C2.551.v3.A.SL2-1	113.35	75.5374	sp|Q9IA76|RL31_PAROL 60S ribosomal protein L31	6e-41	P:cytoplasmic translation	P:GO:0002181
KH.C2.88.v5.A.ND1-1	3.67016	1.60545	sp|A2A6Q5|CDC27_MOUSE Cell division cycle protein 27 homolog	2e-49	P:cell proliferation	P:GO:0008283
KH.C3.563.v1.C.SL1-1	10.1121	2.45482	sp|P41340|ACT3_LIMPO Actin-3	0	P:mitotic cytokinesis	P:GO:0000281
KH.C4.531.v2.A.SL2-1	2.25546	1.19507	sp|Q4QR62|TI10A_XENLA Mitochondrial import inner membrane translocase subunit Tim10-A	8e-22	P:chaperone-mediated protein transport	P:GO:0072321
KH.C5.184.v3.A.ND4-1	531.37	353.928	sp|Q90YS3|RS2_ICTPU 40S ribosomal protein S2	2e-86	P:positive regulation of translational fidelity	P:GO:0045903
KH.C5.286.v1.A.SL1-1	131.877	81.7415	sp|P35434|ATPD_RAT ATP synthase subunit delta, mitochondrial	4e-18	P:mitochondrial ATP synthesis-coupled proton transport	P:GO:0042776
KH.C5.349.v1.A.SL1-1	4.31561	2.73401	sp|Q5KR61|PIGV_RAT GPI mannosyltransferase 2	3e-20	P:GPI anchor biosynthetic process	P:GO:0006506
KH.C6.132.v5.A.SL13-1	42.4692	27.0544	sp|A9UMS3|PHB2_XENTR Prohibitin-2	2e-71	P:regulation of oxidative phosphorylation	P:GO:0002082
KH.C7.10.v3.A.SL5-1	177.753	110.85	sp|P04646|RL35A_RAT 60S ribosomal protein L35a	5e-38	P:cytoplasmic translation	P:GO:0002181
KH.C7.264.v1.A.ND2-1	101.32	55.8427	sp|P84175|RS12_CHICK 40S ribosomal protein S12	8e-39	P:cytoplasmic translation	P:GO:0002181
KH.C7.365.v1.R.ND1-1	21.6872	14.2901	sp|P62323|SMD3_XENLA Small nuclear ribonucleoprotein Sm D3	2e-39	P:mitotic spindle organization	P:GO:0007052
KH.C8.109.v2.A.SL1-1	159.395	97.863	sp|Q02543|RL18A_HUMAN 60S ribosomal protein L18a	4e-44	P:cytoplasmic translation	P:GO:0002181
KH.C8.123.v3.A.SL3-1	2.7892	1.55069	sp|Q16820|MEP1B_HUMAN Meprin A subunit beta	1e-20	P:pharynx development	P:GO:0060465
KH.C8.20.v6.A.SL9-2	21.8447	12.107	sp|Q95V84|RL38_BRABE 60S ribosomal protein L38	1e-24	P:translational initiation	P:GO:0006413
KH.C8.554.v1.A.ND2-1	96.1393	63.5681	sp|Q4QQT6|BRX1_RAT Ribosome biogenesis protein BRX1 homolog	2e-61	P:multicellular organism development	P:GO:0007275
KH.C8.656.v1.A.ND1-1	4.77034	2.73094	sp|Q2YDE7|ARCH_BOVIN Protein archease	4e-25	P:positive regulation of axon regeneration	P:GO:0048680
KH.C9.404.v2.A.ND2-1	147.232	93.8481	sp|Q90YT4|RL35_ICTPU 60S ribosomal protein L35	5e-33	P:translational initiation	P:GO:0006413
KH.C9.64.v1.A.SL1-1	22.4568	10.4604	sp|Q6P8E9|NH2L1_XENTR NHP2-like protein 1	6e-40	P:posttranscriptional regulation of gene expression	P:GO:0010608
KH.C9.73.v6.A.ND2-1	8.11556	5.28461	sp|P61866|RL12_CAEEL 60S ribosomal protein L12	1e-13	P:cytoplasmic translation	P:GO:0002181
KH.L102.5.v2.A.SL5-1	25.4639	15.0962	sp|Q9CXU1|MED31_MOUSE Mediator of RNA polymerase II transcription subunit 31	2e-22	P:transcription initiation from RNA polymerase II promoter	P:GO:0060260
KH.L107.4.v1.A.ND1-1	13.9847	8.62708	sp|Q6DGP2|SYF2_DANRE Pre-mRNA-splicing factor syf2	3e-33	P:mitotic G2 DNA damage checkpoint	P:GO:0007095
KH.L116.83.v1.A.ND1-1	5.3443	2.51986	sp|P22274|ARF_CANAL ADP-ribosylation factor	1e-35	P:intracellular protein transport	P:GO:0006886
KH.L13.17.v2.A.ND1-1	9.18532	5.20773	sp|Q6IQ97|RBM41_DANRE RNA-binding protein 4.1	4e-09	P:positive regulation of translation	P:GO:0035883
KH.L133.9.v1.A.ND2-1	72.6965	47.338	sp|Q8WQI5|RS8_SPOFR 40S ribosomal protein S8	4e-65	P:cytoplasmic translation	P:GO:0002181
KH.L141.29.v1.A.SL3-1	78.1165	49.3573	sp|P61354|RL27_RAT 60S ribosomal protein L27	1e-35	P:cytoplasmic translation	P:GO:0002181
KH.L142.2.v3.A.ND3-1	1.13128	0.710571	sp|Q18297|TRPA1_CAEEL Transient receptor potential cation channel subfamily A member 1 homolog	5e-23	P:detection of external stimulus	P:GO:0009581
KH.L147.12.v2.A.SL6-1	128.829	75.5044	sp|Q6XIR2|RS21_DROYA 40S ribosomal protein S21	6e-23	P:translational initiation	P:GO:0006413
KH.L153.92.v2.A.ND2-2	5.31195	1.88873	sp|Q5DTK1|CHSS3_MOUSE Chondroitin sulfate synthase 3	2e-32	P:cellular polysaccharide biosynthetic process	P:GO:0033692
KH.L18.139.v1.A.ND1-1	353.92	229.31	sp|Q5RCR3|RL4_PONAB 60S ribosomal protein L4	2e-58	P:translational initiation	P:GO:0006413
KH.L24.2.v3.B.ND5-1	85.354	54.1215	sp|P62832|RL23_RAT 60S ribosomal protein L23	2e-39	P:cytoplasmic translation	P:GO:0002181
KH.L9.2.v2.A.ND1-1	30.4127	18.6272	sp|Q9R1P4|PSA1_MOUSE Proteasome subunit alpha type-1	5e-76	P:protein polyubiquitination	P:GO:0000209
KH.L9.5.v2.A.ND1-1	24.0771	15.655	sp|Q9GYS9|RM23_CAEEL Probable 39S ribosomal protein L23, mitochondrial	5e-07	P:mitochondrial translation	P:GO:0032543
KH.L96.116.v1.A.ND1-1	2.60735	1.59802	sp|Q76MJ5|ERN2_HUMAN Serine/threonine-protein kinase/endoribonuclease IRE2	2e-09	P:mitotic cell cycle process	P:GO:1903047
KH.S2533.1.v1.A.ND1-1	3.00283	1.35258	sp|O15457|MSH4_HUMAN MutS protein homolog 4	2e-41	P:meiotic mismatch repair	P:GO:0000710
KH.S406.5.v1.A.SL30-1	58.9708	39.061	sp|Q98TR7|RS16_HETFO 40S ribosomal protein S16	2e-53	P:cytoplasmic translation	P:GO:0002181
KH.S514.1.v1.A.SL1-1	5.33509	2.79604	sp|O94811|TPPP_HUMAN Tubulin polymerization-promoting protein	6e-22	P:microtubule bundle formation	P:GO:0001578
KH.S615.2.v1.A.ND1-1	9.60541	5.36925	sp|Q9GRJ1|CALM_LUMRU Calmodulin	1e-34	P:centriole replication	P:GO:0007099
KH.S621.2.v1.A.SL2-1	29.5079	15.2425	sp|O15541|R113A_HUMAN RING finger protein 113A	4e-75	P:protein ubiquitination	P:GO:0016567
KH.S696.5.v1.A.ND2-1	66.8158	43.154	sp|Q78P75|DYL2_RAT Dynein light chain 2, cytoplasmic	3e-40	P:nuclear pore complex assembly	P:GO:0051292
KH.S793.1.v2.A.ND2-1	467.088	303.239	sp|Q90YV5|RL13_ICTPU 60S ribosomal protein L13	2e-48	P:translational initiation	P:GO:0006413
KH.S852.1.v2.R.ND1-1	57.8901	38.3806	sp|P31674|RS15_ORYSJ 40S ribosomal protein S15	4e-40	P:cytoplasmic translation	P:GO:0002181
Reproduction-related genes upregulated in mature ovaries
gene_id	Premature FPKM	Mature FPKM	Homologous protein	E-value	Representative GO names	representative GO IDs
KH.C1.1211.v1.A.ND1-1	0.575888	1.75313	sp|P25391|LAMA1_HUMAN Laminin subunit alpha-1	2e-147	P:cellular component assembly	P:GO:0022607
KH.C1.198.v2.A.SL3-1	2.45492	4.81243	sp|Q9P2R6|RERE_HUMAN Arginine-glutamic acid dipeptide repeats protein	2e-47	P:protein metabolic process	P:GO:0019538
KH.C1.380.v1.R.ND1-1	1.13324	2.03877	sp|Q6ZQ11|CHSS1_MOUSE Chondroitin sulfate synthase 1	9e-22	P:cellular polysaccharide biosynthetic process	P:GO:0033692
KH.C1.419.v1.A.SL1-1	15.7558	34.0215	sp|Q8BH59|CMC1_MOUSE Calcium-binding mitochondrial carrier protein Aralar1	1e-142	P:L-aspartate transmembrane transport	P:GO:0089712
KH.C1.526.v1.A.SL1-1	0.858107	2.33737	sp|Q61371|IFT88_MOUSE Intraflagellar transport protein 88 homolog	1e-160	P:chromatin organization	P:GO:0006325
KH.C1.741.v1.A.SL1-1	3.55812	8.70599	sp|Q96A65|EXOC4_HUMAN Exocyst complex component 4	4e-88	P:exocytosis	P:GO:0006887
KH.C1.807.v1.A.SL1-1	2.30882	4.13965	sp|E1C760|UVSSA_CHICK UV-stimulated scaffold protein A	3e-27	P:transcription-coupled nucleotide-excision repair	P:GO:0006283
KH.C10.180.v1.A.SL1-1	6.41212	14.8371	sp|Q5ZI08|SPT5H_CHICK Transcription elongation factor SPT5	0	P:mitotic G2 DNA damage checkpoint	P:GO:0007095
KH.C10.431.v1.A.ND1-1	1.65611	2.54925	sp|Q86TZ1|TTC6_HUMAN Tetratricopeptide repeat protein 6	3e-23	P:mitotic cell cycle process	P:GO:1903047
KH.C10.468.v1.A.ND1-1	0.61957	1.1418	sp|Q15477|SKIV2_HUMAN Helicase SKI2W	5e-139	P:nuclear-transcribed mRNA catabolic process	P:GO:0000956
KH.C10.597.v1.B.ND1-1	11.2499	17.33	sp|O94880|PHF14_HUMAN PHD finger protein 14	1e-21	P:multicellular organism development	P:GO:0007275
KH.C11.241.v3.A.SL1-1	8.59697	15.5736	sp|O43683|BUB1_HUMAN Mitotic checkpoint serine/threonine-protein kinase BUB1	1e-17	P:mitotic spindle checkpoint	P:GO:0071174
KH.C11.7.v2.B.SL2-1	2.56881	4.80392	sp|Q25BN1|DICER_CHICK Endoribonuclease Dicer	3e-92	P:DNA catabolic process, endonucleolytic	P:GO:0000737
KH.C12.34.v1.A.SL1-1	22.3244	47.6209	sp|Q68FD5|CLH1_MOUSE Clathrin heavy chain 1	0	P:intracellular protein transport	P:GO:0006886
KH.C12.54.v1.R.ND1-1	1.37033	2.22205	sp|Q93034|CUL5_HUMAN Cullin-5	0	P:protein ubiquitination involved in ubiquitin-dependent protein catabolic process	P:GO:0042787
KH.C13.137.v1.A.SL1-1	7.71297	20.5103	sp|Q14562|DHX8_HUMAN ATP-dependent RNA helicase DHX8	0	P:posttranscriptional gene silencing by RNA	P:GO:0035194
KH.C13.180.v1.A.SL1-1	7.76131	11.6725	sp|Q5RAG3|ZER1_PONAB Protein zer-1 homolog	5e-32	P:protein ubiquitination	P:GO:0016567
KH.C14.288.v2.B.SL1-1	1.65778	3.29177	sp|Q62976|KCMA1_RAT Calcium-activated potassium channel subunit alpha-1	1e-173	P:potassium ion transmembrane transport	P:GO:0071805
KH.C14.449.v2.B.SL1-1	3.25782	7.59126	sp|Q92793|CBP_HUMAN CREB-binding protein	8e-135	P:positive regulation of sequence-specific DNA binding transcription factor activity	P:GO:0051091
KH.C14.578.v3.A.SL4-1	3.01279	4.81501	sp|Q91W86|VPS11_MOUSE Vacuolar protein sorting-associated protein 11 homolog	1e-153	P:vacuole organization	P:GO:0007033
KH.C14.614.v1.A.SL3-1	1.75483	4.78001	sp|Q8BJL0|SMAL1_MOUSE SWI/SNF-related matrix-associated actin-dependent regulator of chromatin subfamily A-like protein 1	1e-99	P:mitotic cell cycle	P:GO:0000278
KH.C2.1068.v1.A.SL1-1	17.9405	33.3822	sp|O54781|SRPK2_MOUSE SRSF protein kinase 2	8e-77	P:intracellular signal transduction	P:GO:0035556
KH.C2.1072.v2.A.SL1-2	6.28163	11.0393	sp|P46020|KPB1_HUMAN Phosphorylase b kinase regulatory subunit alpha, skeletal muscle isoform	2e-153	P:protein autophosphorylation	P:GO:0046777
KH.C2.26.v2.A.SL5-1	0.954055	2.01833	sp|Q9P2J5|SYLC_HUMAN Leucine--tRNA ligase, cytoplasmic	0	P:leucyl-tRNA aminoacylation	P:GO:0006429
KH.C2.293.v1.A.SL1-1	11.9211	33.7896	sp|Q2TBE0|C19L2_HUMAN CWF19-like protein 2	2e-53	P:metabolic process	P:GO:0008152
KH.C2.370.v1.A.SL2-1	5.55277	11.0133	sp|Q80U72|SCRIB_MOUSE Protein scribble homolog	4e-60	P:stem cell differentiation	P:GO:0048863
KH.C2.420.v1.A.SL1-1	2.81619	8.19632	sp|P28191|PTP1_CAEEL Tyrosine-protein phosphatase 1	2e-72	P:peptidyl-tyrosine dephosphorylation	P:GO:0035335
KH.C2.528.v1.A.SL3-1	1.86037	3.15396	sp|Q9H1A4|APC1_HUMAN Anaphase-promoting complex subunit 1	1e-48	P:regulation of ubiquitin-protein ligase activity involved in mitotic cell cycle	P:GO:0051439
KH.C3.290.v1.A.SL1-1	2.60635	4.27049	sp|O75460|ERN1_HUMAN Serine/threonine-protein kinase/endoribonuclease IRE1	2e-82	P:positive regulation of RNA splicing	P:GO:0033120
KH.C3.30.v8.A.ND3-1	19.4986	43.5327	sp|Q6ZRS2|SRCAP_HUMAN Helicase SRCAP	9e-132	P:regulation of transcription from RNA polymerase II promoter	P:GO:0010672
KH.C3.364.v1.C.SL1-1	5.83076	14.3427	sp|Q24K12|GPTC1_BOVIN G patch domain-containing protein 1	1e-35	P:RNA processing	P:GO:0006396
KH.C3.396.v1.A.SL1-1	3.62914	6.54353	sp|Q1PSW8|LIN41_MOUSE E3 ubiquitin-protein ligase TRIM71	1e-100	P:protein autoubiquitination	P:GO:0051865
KH.C3.442.v1.A.SL2-1	6.12484	11.4385	sp|Q7TSL3|FBX11_RAT F-box only protein 11	5e-161	P:protein ubiquitination	P:GO:0016567
KH.C3.628.v2.A.ND1-1	2.08724	5.63946	sp|P60882|MEGF8_MOUSE Multiple epidermal growth factor-like domains protein 8	2e-34	P:cell differentiation	P:GO:0030154
KH.C3.869.v1.A.SL1-1	8.48609	20.9703	sp|O75643|U520_HUMAN U5 small nuclear ribonucleoprotein 200 kDa helicase	0	P:regulation of alternative mRNA splicing, via spliceosome	P:GO:0000381
KH.C4.121.v1.A.SL2-1	11.4476	18.7678	sp|Q8AVM5|VPP1_XENLA V-type proton ATPase 116 kDa subunit a isoform 1	0	P:ATP synthesis coupled proton transport	P:GO:0015986
KH.C4.202.v1.A.SL1-1	7.35559	18.1597	sp|O94913|PCF11_HUMAN Pre-mRNA cleavage complex 2 protein Pcf11	2e-17	P:termination of RNA polymerase II transcription	P:GO:0006369
KH.C4.284.v2.A.SL2-1	14.6539	24.1943	sp|Q8C8U0|LIPB1_MOUSE Liprin-beta-1	2e-35	P:cell adhesion	P:GO:0007155
KH.C4.389.v1.A.SL1-1	6.86567	13.7628	sp|Q14CX7|NAA25_HUMAN N-alpha-acetyltransferase 25, NatB auxiliary subunit	7e-37	P:movement of cell or subcellular component	P:GO:0006928
KH.C4.407.v1.A.SL1-2	1.40925	2.59372	sp|O88658|KIF1B_RAT Kinesin-like protein KIF1B	0	P:regulation of locomotion	P:GO:0040012
KH.C4.512.v1.A.SL1-1	12.9733	22.1956	sp|Q9VJ87|CWC22_DROME Pre-mRNA-splicing factor CWC22 homolog	8e-108	P:mRNA splicing, via spliceosome	P:GO:0000398
KH.C4.519.v4.A.SL1-1	1.85302	4.43803	sp|P25286|VPP1_RAT V-type proton ATPase 116 kDa subunit a isoform 1	4e-157	P:ATP synthesis coupled proton transport	P:GO:0015986
KH.C4.571.v1.A.SL1-1	5.36322	9.81519	sp|Q8BL99|DOP1_MOUSE Protein dopey-1	1e-63	P:transport	P:GO:0006810
KH.C4.91.v1.A.SL1-1	6.3785	15.0019	sp|Q66J90|SET1B_XENLA Histone-lysine N-methyltransferase SETD1B	1e-44	P:histone H3-K4 trimethylation	P:GO:0080182
KH.C5.128.v2.A.SL1-1	2.77588	5.74158	sp|Q9W4T0|PDE4D_DROME cAMP-specific 3',5'-cyclic phosphodiesterase, isoform M	2e-103	P:regulation of cAMP-mediated signaling	P:GO:0043949
KH.C5.331.v1.A.SL1-1	7.00276	15.9162	sp|Q8C1D8|IWS1_MOUSE Protein IWS1 homolog	3e-56	P:regulation of mRNA processing	P:GO:0050684
KH.C5.599.v1.R.ND1-1	3.32222	5.6165	sp|P41252|SYIC_HUMAN Isoleucine-tRNA ligase, cytoplasmic	0	P:isoleucyl-tRNA aminoacylation	P:GO:0006428
KH.C5.94.v1.A.ND1-1	2.18495	5.88377	sp|G5E8K5|ANK3_MOUSE Ankyrin-3	4e-29	P:regulation of cellular localization	P:GO:0060341
KH.C6.83.v1.B.SL1-1	4.74484	8.31164	sp|O60313|OPA1_HUMAN Dynamin-like 120 kDa protein, mitochondrial	0	P:mitochondrial fusion	P:GO:0008053
KH.C7.167.v1.A.SL2-1	4.22621	9.43673	sp|P02468|LAMC1_MOUSE Laminin subunit gamma-1	0	P:protein complex assembly	P:GO:0006461
KH.C7.233.v1.C.SL1-1	0.161405	1.90771	sp|Q02357|ANK1_MOUSE Ankyrin-1	1e-21	P:embryo development	P:GO:0009790
KH.C7.277.v1.C.ND2-1	23.5314	37.2674	sp|Q9FJL0|SMC4_ARATH Structural maintenance of chromosomes protein 4	1e-61	P:mitotic chromosome condensation	P:GO:0009793
KH.C7.448.v1.A.SL1-1	3.63547	6.15959	sp|P08775|RPB1_MOUSE DNA-directed RNA polymerase II subunit RPB1	0	P:transcription initiation from RNA polymerase II promoter	P:GO:0006367
KH.C7.611.v1.A.SL1-1	3.35089	7.24094	sp|Q6VH22|IF172_MOUSE Intraflagellar transport protein 172 homolog	0	P:cytoplasmic microtubule organization	P:GO:0031122
KH.C7.614.v1.A.SL1-1	0.042766	5.21449	sp|P35859|ALS_RAT Insulin-like growth factor-binding protein complex acid labile subunit	3e-14	P:multicellular organismal process	P:GO:0032501
KH.C7.622.v1.A.SL1-1	2.71808	5.60963	sp|Q9W799|CPSF2_XENLA Cleavage and polyadenylation specificity factor subunit 2	8e-148	P:mRNA polyadenylation	P:GO:0006378
KH.C7.86.v2.A.SL1-1	6.59722	12.8478	sp|Q9WTX6|CUL1_MOUSE Cullin-1	0	P:protein polyubiquitination	P:GO:1902914
KH.C8.369.v1.A.ND1-1	3.60808	5.4917	sp|P55862|MCM5A_XENLA DNA replication licensing factor mcm5-A	0	P:DNA replication initiation	P:GO:0006270
KH.C8.456.v2.A.SL2-1	0.773246	1.84358	sp|Q6DEY8|TBC31_XENTR TBC1 domain family member 31	1e-169	P:single-organism cellular process	P:GO:0044763
KH.C8.457.v3.A.SL3-1	2.54121	4.03466	sp|Q61315|APC_MOUSE Adenomatous polyposis coli protein	2e-39	P:cell adhesion	P:GO:0007155
KH.C8.488.v1.A.SL2-1	2.60133	4.0212	sp|Q5ZJT0|SUV3_CHICK ATP-dependent RNA helicase SUPV3L1, mitochondrial	3e-70	P:mitochondrial mRNA catabolic process	P:GO:0000958
KH.C8.839.v1.A.SL1-1	0.790497	1.65756	sp|Q6A051|ATRN1_MOUSE Attractin-like protein 1	6e-30	P:regulation of developmental growth	P:GO:0007368
KH.C9.241.v1.A.SL3-2	1.81409	3.40454	sp|Q15047|SETB1_HUMAN Histone-lysine N-methyltransferase SETDB1	4e-46	P:histone H3-K9 trimethylation	P:GO:0036124
KH.C9.401.v1.A.ND1-1	4.51905	9.98506	sp|Q5R410|NSF_PONAB Vesicle-fusing ATPase	3e-110	P:vesicle fusion with Golgi apparatus	P:GO:0048280
KH.C9.494.v8.B.SL2-1	1.65588	2.60031	sp|P29294|MYLK_RABIT Myosin light chain kinase, smooth muscle	4e-69	P:cellular component assembly	P:GO:0022607
KH.C9.877.v1.A.SL1-1	5.13392	10.4651	sp|Q15058|KIF14_HUMAN Kinesin-like protein KIF14	1e-125	P:regulation of cell migration	P:GO:0090049
KH.L10.25.v1.R.ND1-1	4.6666	7.71625	sp|Q9Z1M9|SMC1A_RAT Structural maintenance of chromosomes protein 1A	0	P:DNA repair	P:GO:0006281
KH.L102.2.v6.A.SL1-1	0.852259	2.03165	sp|Q3UHC7|DAB2P_MOUSE Disabled homolog 2-interacting protein	3e-77	P:regulation of protein complex assembly	P:GO:0031333
KH.L116.30.v1.A.SL2-1	8.81287	17.099	sp|Q14CH7|SYAM_MOUSE Alanine-tRNA ligase, mitochondrial	1e-73	P:alanyl-tRNA aminoacylation	P:GO:0006419
KH.L117.2.v1.A.SL1-1	1.87411	3.0983	sp|Q90XC2|NEK8_DANRE Serine/threonine-protein kinase Nek8	1e-87	P:cell cycle	P:GO:0007049
KH.L129.3.v1.A.SL2-1	4.47304	9.37309	sp|Q29M42|C2D1_DROPS Coiled-coil and C2 domain-containing protein 1-like	2e-10	P:regulation of transcription, DNA-templated	P:GO:0006355
KH.L13.16.v1.A.SL3-1	7.93084	11.9932	sp|Q07889|SOS1_HUMAN Son of sevenless homolog 1	6e-116	P:multicellular organism growth	P:GO:0035264
KH.L147.28.v8.A.SL1-1	0.311698	1.00958	sp|Q8TEW0|PARD3_HUMAN Partitioning defective 3 homolog	1e-43	P:cell morphogenesis involved in differentiation	P:GO:0000904
KH.L152.46.v1.A.SL3-1	1.16252	2.21362	sp|P50904|RASA1_RAT Ras GTPase-activating protein 1	1e-68	P:regulation of MAP kinase activity	P:GO:0043405
KH.L153.6.v1.A.ND1-1	2.3811	5.86132	sp|Q9H9E3|COG4_HUMAN Conserved oligomeric Golgi complex subunit 4	4e-129	P:Golgi organization	P:GO:0007030
KH.L162.11.v1.A.SL1-1	16.0433	31.2762	sp|Q9EPU4|CPSF1_MOUSE Cleavage and polyadenylation specificity factor subunit 1	4e-115	P:mRNA polyadenylation	P:GO:0006378
KH.L170.49.v1.A.SL1-1	2.62334	6.12705	sp|Q8TDX6|CGAT1_HUMAN Chondroitin sulfate N-acetylgalactosaminyltransferase 1	2e-06	P:proteoglycan biosynthetic process	P:GO:0030166
KH.L170.77.v2.A.SL2-2	1.46619	3.92495	sp|Q8BG67|EFR3A_MOUSE Protein EFR3 homolog A	2e-72	P:phosphatidylinositol phosphorylation	P:GO:0046854
KH.L37.48.v1.A.SL1-1	3.85284	11.3773	sp|O46037|VINC_DROME Vinculin	2e-39	P:cell-matrix adhesion	P:GO:0007160
KH.L42.8.v1.A.ND1-1	9.53549	18.746	sp|P28660|NCKP1_MOUSE Nck-associated protein 1	0	P:Rac protein signal transduction	P:GO:0016601
KH.L7.28.v1.A.SL1-1	11.634	21.2549	sp|Q9NQW6|ANLN_HUMAN Actin-binding protein anillin	1e-43	P:meiotic cytokinesis	P:GO:0033206
KH.L83.1.v1.A.SL1-1	6.93329	13.2283	sp|Q90YM8|CYFP1_DANRE Cytoplasmic FMR1-interacting protein 1 homolog	0	P:regulation of cell shape	P:GO:0008360
KH.L84.6.v2.A.SL2-1	1.76098	3.7265	sp|P35606|COPB2_HUMAN Coatomer subunit beta'	0	P:intracellular protein transport	P:GO:0006886
KH.L96.20.v1.A.SL1-1	1.35981	2.06226	sp|O76840|PPN1_CAEEL Papilin	3e-21	P:multicellular organism development	P:GO:0007275
KH.S164.14.v1.A.SL1-1	0.983566	2.95221	sp|Q9QUG2|POLK_MOUSE DNA polymerase kappa	9e-89	P:DNA replication	P:GO:0006260
KH.S654.5.v1.A.ND1-1	13.4512	20.5853	sp|Q8N3U4|STAG2_HUMAN Cohesin subunit SA-2	5e-132	P:mitotic S phase	P:GO:0000236
KH.S966.5.v1.A.SL1-1	22.0192	49.2814	sp|Q99PV0|PRP8_MOUSE Pre-mRNA-processing-splicing factor 8 OS=Mus musculus GN=Prpf8 PE=1 SV=2	0	P:mRNA 3'-splice site recognition	P:GO:0000389
FPKM values for all differentially expressed non-redundunt genes
gene_id	Premature FPKM	Mature FPKM	Homologous protein	E-value	GO names for GO enrichment analysis	GO IDs for GO-enrichemnt analysis
KH.C11.288.v2.A.SL1-1	14.1138	0.0658789	INTLP_ALLMI ame: Full=Intelectin ame: Full=Mannose-specific lectin	7.84e-13	#N/A	#N/A
KH.C5.32.v2.A.ND1-1	12.5537	0.112376	von Willebrand factor type EGF and pentraxin domain-containing 1 OS=Homo sapiens GN=SVEP1 PE=1 SV=3	3.16e-42	F:fucose binding; P:regulation of protein complex assembly; F:opsonin receptor activity; F:glycosphingolipid binding; P:single fertilization; P:regulated exocytosis; C:extracellular exosome; P:regulation of leukocyte migration; P:regulation of immune system process; P:response to organic substance; P:positive regulation of cell adhesion; P:regulation of integrin activation; P:regulation of signal…	F:GO:0042806; P:GO:0043254; F:GO:0001847; F:GO:0043208; P:GO:0007338; P:GO:0045055; C:GO:0070062; P:GO:0002685; P:GO:0002682; P:GO:0010033; P:GO:0045785; P:GO:0033623; P:GO:0023051; C:GO:0097708; P:GO:0052547; P:GO:0051701; C:GO:0031410; P:GO:0002217; P:GO:0014070; C:GO:0044428; F:GO:0008201; F:GO:0051861; P:GO:0002429; P:GO:2000258; P:GO:0044409; F:GO:0048029; P:GO:0061756; P:GO:0048554; P:GO:00…
KH.C9.710.v1.A.SL2-1	49.1861	0.529494	PLAC8_MOUSE Placenta-specific gene 8 OS=Mus musculus GN=Plac8 PE=2 SV=1	2.43e-12	P:regulation of cellular process; P:cell differentiation; P:negative regulation of multicellular organismal process; P:regulation of programmed cell death; P:cellular developmental process; P:regulation of metabolic process; P:regulation of gene expression; C:cytoplasm; C:cornified envelope; C:integral component of membrane; P:response to bacterium; P:negative regulation of biological process; P:…	P:GO:0051244; P:GO:0030154; P:GO:0051241; P:GO:0043070; P:GO:0048869; P:GO:0019222; P:GO:0010468; C:GO:0005737; C:GO:0001533; C:GO:0016021; P:GO:0009617; P:GO:0043118; P:GO:0009409; P:GO:0060255; P:GO:0010941; C:GO:1903561; P:GO:0008284; P:GO:0031424; P:GO:0048522; P:GO:0045444; P:GO:0042742; P:GO:0040015; C:GO:0070062;
KH.L109.4.v2.A.SL3-1	6.50949	0	TRY2_MOUSE Anionic trypsin-2 OS=Mus musculus GN=Prss2 PE=2 SV=1	6.66e-27	P:cell migration; P:protein metabolic process; P:positive regulation of cell growth; C:extracellular vesicle; P:proteolysis; P:collagen catabolic process; F:cation binding; P:regulation of cell adhesion; P:extracellular matrix disassembly; P:positive regulation of cellular process; P:cellular component disassembly; F:metal ion binding; F:serine-type peptidase activity; F:serine-type endopeptidase…	P:GO:0016477; P:GO:0019538; P:GO:0030307; C:GO:1903561; P:GO:0006508; P:GO:0030574; F:GO:0043169; P:GO:0030155; P:GO:0022617; P:GO:0048522; P:GO:0071845; F:GO:0046872; F:GO:0008236; F:GO:0004252; F:GO:0005509; C:GO:0070062; P:GO:0009235; P:GO:0051244; P:GO:0045785; P:GO:0044712; P:GO:0010631; P:GO:0007586; P:GO:0001667; F:GO:0017171; F:GO:0008233;
KH.C2.464.v1.A.ND1-1	4.77927	0.0675	#N/A	#N/A	#N/A	#N/A
KH.C6.70.v1.A.ND1-1	5.99963	0.155748	PTPRE_RAT Receptor-type tyrosine- phosphatase epsilon OS=Rattus norvegicus GN=Ptpre PE=2 SV=1	0.0377	F:receptor binding; P:cerebellum development; P:negative regulation of biological process; P:phosphorus metabolic process; F:transmembrane receptor protein phosphatase activity; P:regulation of mast cell activation; P:regulation of leukocyte activation; P:positive regulation of cytokine production; P:cerebral cortex development; P:negative regulation of cytokine production; P:regulation of cataly…	F:GO:0005102; P:GO:0021549; P:GO:0043118; P:GO:0006793; F:GO:0019198; P:GO:0033003; P:GO:0002694; P:GO:0001819; P:GO:0021987; P:GO:0001818; P:GO:0048552; P:GO:0021766; P:GO:0023051; F:GO:0035373; P:GO:1901700; P:GO:0016477; P:GO:0032496; P:GO:0071844; C:GO:0048471; P:GO:1901576; P:GO:0098609; P:GO:0050858; P:GO:0099536; C:GO:0005634; F:GO:0005001; P:GO:0007169; P:GO:0097105; P:GO:1903037; P:GO:00…
KH.S925.2.v1.A.ND1-1	3.58326	0.0450519	SDS23_MAGO7 SDS23 OS=Magnaporthe oryzae (strain 70-15 ATCC MYA-4617 FGSC 8958) GN=SDS23 PE=3 SV=1	2.37	F:protein phosphatase inhibitor activity; P:cellular ketone metabolic process; P:cellular response to stress; F:phosphatase inhibitor activity; P:cellular response to starvation; P:regulation of metabolic process; P:cellular catabolic process; C:intracellular membrane-bounded organelle; P:regulation of mitotic cell cycle; P:RNA metabolic process; F:magnesium ion binding; P:menaquinone metabolic p…	F:GO:0004864; P:GO:0042180; P:GO:0033554; F:GO:0019212; P:GO:0009267; P:GO:0019222; P:GO:0044248; C:GO:0043231; P:GO:0007346; P:GO:0016070; F:GO:0000287; P:GO:0009233; C:GO:0005634; F:GO:0003676; F:GO:0046914; P:GO:0043119; P:GO:0090305; C:GO:0005829; P:GO:0090501; P:GO:0051341; F:GO:0016788; P:GO:1901661; P:GO:0031139; P:GO:0031324; F:GO:0048551; F:GO:0003723; P:GO:0044265; P:GO:0090304; F:GO:00…
KH.C5.39.v1.A.ND1-1	3.03881	0.0351897	#N/A	#N/A	#N/A	#N/A
KH.L69.6.v1.C.ND1-1	5.76513	0.192986	TBX5A_DANRET-box transcription factor TBX5-A OS=Danio rerio GN=tbx5a PE=2 SV=2	1.29	F:metal ion binding; F:calcium ion binding; F:cation binding; C:cytoplasm;	F:GO:0046872; F:GO:0005509; F:GO:0043169; C:GO:0005737;
KH.C9.867.v1.A.ND1-1	17.4321	0.78582	PLAC8_MOUSE ame: Full=Placenta-specific gene 8 ame: Full=Onzin ame: Full= C15	1.43e-12	P:cellular developmental process; P:response to bacterium; P:negative regulation of multicellular organism growth; P:negative regulation of multicellular organismal process; P:regulation of programmed cell death; P:regulation of cell death; P:positive regulation of cell proliferation; P:fat cell differentiation; P:positive regulation of cellular process; P:negative regulation of biological proces…	P:GO:0048869; P:GO:0009617; P:GO:0040015; P:GO:0051241; P:GO:0043070; P:GO:0010941; P:GO:0008284; P:GO:0045444; P:GO:0048522; P:GO:0043118; P:GO:0060255; P:GO:0051244; P:GO:0042742; P:GO:0009409; P:GO:0030154; P:GO:0019222; P:GO:0010468;
KH.S681.7.v1.C.ND1-1	3.35632	0.153119	#N/A	#N/A	#N/A	#N/A
KH.C5.304.v2.A.SL2-1	7.14242	0.328739	LOX5_MOUSE Arachidonate 5-lipoxygenase OS=Mus musculus GN=Alox5 PE=1 SV=3	1.05e-35	P:phagocytosis; P:cellular response to inorganic substance; P:positive regulation of epithelial cell migration; C:lipid particle; P:positive regulation of biological process; P:cellular protein modification process; F:heme binding; F:hydro-lyase activity; P:peroxisome proliferator activated receptor signaling pathway; P:regulation of cell adhesion; P:aging; F:ether hydrolase activity; P:epoxide m…	P:GO:0006909; P:GO:0071241; P:GO:0010634; C:GO:0005811; P:GO:0043119; P:GO:0006464; F:GO:0020037; F:GO:0016836; P:GO:0035357; P:GO:0030155; P:GO:0007568; F:GO:0016803; P:GO:0097176; C:GO:1903561; F:GO:1990136; P:GO:0050891; P:GO:0043277; P:GO:0010811; P:GO:0050878; F:GO:0051120; P:GO:0006690; P:GO:0009967; P:GO:0030154; F:GO:0005543; P:GO:0034110; P:GO:0002217; P:GO:0043604; P:GO:1903524; P:GO:00…
KH.L153.81.v2.B.ND1-1	2.08243	0	SYT_AGRVS Threonine--tRNA ligase OS=Agrobacterium vitis (strain S4 ATCC BAA-846) GN=thrS PE=3 SV=1	5.41	F:cation binding; P:amino acid activation; P:tRNA aminoacylation; P:cellular macromolecule biosynthetic process; F:purine ribonucleoside triphosphate binding; F:nucleotide binding; F:metal ion binding; F:ATP binding; F:ligase activity, forming carbon-oxygen bonds; F:nucleoside phosphate binding; C:cytoplasm; F:aminoacyl-tRNA ligase activity; P:cellular macromolecule metabolic process; P:translati…	F:GO:0043169; P:GO:0043038; P:GO:0043039; P:GO:0034961; F:GO:0035639; F:GO:0000166; F:GO:0046872; F:GO:0005524; F:GO:0016875; F:GO:1901265; C:GO:0005737; F:GO:0017100; P:GO:0034960; P:GO:0006412; P:GO:0006519; F:GO:0016876; F:GO:0004812;
KH.L37.2.v1.C.nonSL3-1	4.03206	0.203794	F188B_XENTR FAM188B OS=Xenopus tropicalis GN=fam188b PE=2 SV=1	0.132	P:transmembrane transport; C:intracellular membrane-bounded organelle; P:organic substance transport; C:endoplasmic reticulum; C:integral component of endoplasmic reticulum membrane; P:single-organism transport; P:carbohydrate transmembrane transport; C:integral component of Golgi membrane; C:integral component of membrane; F:nucleotide-sugar transmembrane transporter activity; P:organic anion tr…	P:GO:0055085; C:GO:0043231; P:GO:0071702; C:GO:0005783; C:GO:0030176; P:GO:0044765; P:GO:0034219; C:GO:0030173; C:GO:0016021; F:GO:0005338; P:GO:0015711; F:GO:0005459; P:GO:0008643; F:GO:0015165; P:GO:0015457; P:GO:0006810; C:GO:0031228; P:GO:0008644;
KH.S345.5.v1.C.ND1-1	1.93493	0	MDTC_PHOLL Multidrug resistance OS=Photorhabdus luminescens laumondii (strain TT01) GN=mdtC PE=3 SV=1	1.66	P:transport; C:integral component of membrane;	P:GO:0006810; C:GO:0016021;
KH.C1.279.v5.A.SL4-2	2.02978	0.108502	PAN1_SCHPO Actin cytoskeleton-regulatory complex pan1 OS=Schizosaccharomyces pombe (strain 972 ATCC 24843) GN=pan1 PE=1 SV=1	5.52	#N/A	#N/A
KH.S1996.1.v1.A.SL1-1	1.81348	0	DRP3B_ARATH Dynamin-related 3B OS=Arabidopsis thaliana GN=DRP3B PE=1 SV=2	0.19	F:metallopeptidase activity; P:cellular macromolecule biosynthetic process; F:nucleotide binding; F:purine ribonucleoside triphosphate binding; F:ATP binding; P:cellular protein metabolic process; F:metal ion binding; F:ligase activity, forming carbon-oxygen bonds; F:cation binding; F:endopeptidase activity; P:tRNA aminoacylation; P:amino acid activation; P:protein metabolic process; C:mitochondr…	F:GO:0008237; P:GO:0034961; F:GO:0000166; F:GO:0035639; F:GO:0005524; P:GO:0044267; F:GO:0046872; F:GO:0016875; F:GO:0043169; F:GO:0004175; P:GO:0043039; P:GO:0043038; P:GO:0019538; C:GO:0005739; P:GO:0006508; P:GO:0034982; F:GO:0003676; F:GO:0016876; C:GO:0070013; F:GO:0008233; F:GO:0004812; P:GO:0006518; C:GO:0005759; C:GO:0005737; F:GO:0070011; F:GO:1901265; C:GO:0043231; F:GO:0017100; P:GO:19…
KH.S345.7.v1.A.ND1-1	1.67231	0	BYST_BOVIN Bystin OS=Bos taurus GN=BYSL PE=2 SV=1	1.47	P:cellular developmental process; F:pyridoxal phosphate binding; F:RNA binding; P:cellular macromolecule metabolic process; P:cellular response to organic substance; F:RNA methyltransferase activity; P:water-soluble vitamin biosynthetic process; P:macromolecule methylation; C:perinuclear region of cytoplasm; F:transferase activity, transferring one-carbon groups; F:cation binding; P:cellular resp…	P:GO:0048869; F:GO:0030170; F:GO:0044822; P:GO:0034960; P:GO:0071310; F:GO:0008173; P:GO:0042364; P:GO:0043414; C:GO:0048471; F:GO:0016741; F:GO:0043169; P:GO:0070887; P:GO:0006394; F:GO:0046872; P:GO:0007420; C:GO:0005730; P:GO:0016070; P:GO:0030488; P:GO:0001829; P:GO:0071363; C:GO:0044428; C:GO:0005829; F:GO:0016746; P:GO:0009110; P:GO:0071216; C:GO:0043232; P:GO:0007565; P:GO:0030154; P:GO:00…
KH.L154.44.v1.A.SL3-1	13.3396	0.801833	CO6_RAT Complement component C6 OS=Rattus norvegicus GN=C6 PE=2 SV=1	2.79e-79	C:extracellular exosome; P:regulation of developmental process; P:positive regulation of protein activation cascade; F:protein complex binding; P:embryo development; P:positive regulation of vasculature development; C:pore complex; C:integral component of membrane; C:cytoplasm; P:cytolysis in other organism; P:regulation of complement activation; P:complement activation, alternative pathway; P:co…	C:GO:0070062; P:GO:0050793; P:GO:2000259; F:GO:0032403; P:GO:0009790; P:GO:1904018; C:GO:0046930; C:GO:0016021; C:GO:0005737; P:GO:0001901; P:GO:0030449; P:GO:0006957; P:GO:0006958; P:GO:0007275; F:GO:0001848; P:GO:0044179; P:GO:0051094; C:GO:0005887; C:GO:1903561; P:GO:0048583; P:GO:0043119; P:GO:0052331; P:GO:0009792; P:GO:0045087; C:GO:0031226; P:GO:0006956; P:GO:0048584; P:GO:2000257; C:GO:00…
KH.C7.634.v1.A.ND1-1	2.85693	0.173227	NEDD1_MOUSE NEDD1 OS=Mus musculus GN=Nedd1 PE=1 SV=2	1.66	#N/A	#N/A
KH.C1.379.v2.A.SL1-1	1.55706	0	PNP_GRABC Polyribonucleotide nucleotidyltransferase OS=Granulibacter bethesdensis (strain ATCC BAA-1260 CGDNIH1) GN=pnp PE=3 SV=1	0.463	P:cellular catabolic process; P:RNA metabolic process; P:macromolecular complex assembly; P:RNA phosphodiester bond hydrolysis; F:peptidase activity; F:nucleic acid binding; F:transition metal ion binding; F:transferase activity, transferring phosphorus-containing groups; F:magnesium ion binding; F:endopeptidase activity; P:proteolysis; P:nitrogen cycle metabolic process; P:protein complex assemb…	P:GO:0044248; P:GO:0016070; P:GO:0065003; P:GO:0090501; F:GO:0008233; F:GO:0003676; F:GO:0046914; F:GO:0016772; F:GO:0000287; F:GO:0004175; P:GO:0006508; P:GO:0071941; P:GO:0006461; F:GO:0016788; P:GO:0019538; P:GO:0044265; F:GO:0008237; F:GO:0016779; F:GO:0003723; P:GO:0006396; F:GO:0016730; C:GO:0005737; F:GO:0070011; F:GO:0004518; P:GO:0034960; F:GO:0016163; F:GO:0016732; P:GO:0009399; F:GO:00…
KH.C12.224.v1.C.ND1-1	3.68005	0.241588	MGT5B_HUMAN Alpha-1,6-mannosylglyco 6-beta-N-acetylglucosaminyltransferase B OS=Homo sapiens GN=MGAT5B PE=1 SV=2	1.92	P:energy derivation by oxidation of organic compounds; P:protein N-linked glycosylation; F:acetylglucosaminyltransferase activity; P:negative regulation of leukocyte activation; C:intracellular ribonucleoprotein complex; P:positive regulation of cellular metabolic process; F:transferase activity, transferring glycosyl groups; P:fat cell differentiation; P:G-protein coupled receptor signaling path…	P:GO:0015980; P:GO:0006487; F:GO:0008375; P:GO:0002695; C:GO:0030529; P:GO:0031325; F:GO:0016757; P:GO:0045444; P:GO:0007186; F:GO:0036361; F:GO:0008194; P:GO:0006486; C:GO:0097708; P:GO:0009078; P:GO:0042592; P:GO:0006412; P:GO:0006519; C:GO:0005840; C:GO:0043231; F:GO:0016854; F:GO:0046872; F:GO:0004926; P:GO:0034961; F:GO:0004930; P:GO:0007166; P:GO:0002683; P:GO:1901605; P:GO:1901607; P:GO:00…
KH.C2.848.v1.A.ND1-1	1.51566	0.094819	TECTA_CHICK Alpha-tectorin OS=Gallus gallus GN=TECTA PE=1 SV=1	1.56e-10	F:serine-type peptidase activity; P:positive regulation of transferase activity; P:multicellular organism development; F:serine-type endopeptidase activity; F:metallopeptidase activity; C:secretory granule membrane; P:regulation of reproductive process; C:extracellular vesicle; P:protein metabolic process; P:regulation of cell adhesion; P:protein kinase A signaling; P:metanephric tubule developme…	F:GO:0008236; P:GO:0051347; P:GO:0007275; F:GO:0004252; F:GO:0008237; C:GO:0030667; P:GO:2000241; C:GO:1903561; P:GO:0019538; P:GO:0030155; P:GO:0010737; P:GO:0072170; P:GO:0060478; P:GO:0071375; C:GO:0044430; F:GO:0008233; F:GO:0019899; P:GO:0016337; P:GO:0043119; F:GO:0017171; P:GO:0032844; P:GO:0008285; F:GO:0032190; P:GO:0019222; P:GO:0048523; P:GO:0006968; F:GO:0046872; P:GO:0072221; P:GO:00…
KH.S567.6.v1.A.ND1-1	1.4871	0.0789777	#N/A	#N/A	#N/A	#N/A
KH.C7.13.v2.A.SL2-1	1.43161	0.0711487	ZBT38_HUMAN Zinc finger and BTB domain-containing 38 OS=Homo sapiens GN=ZBTB38 PE=1 SV=2	2.88	P:regulation of macromolecule metabolic process; C:intracellular non-membrane-bounded organelle; P:cellular macromolecule biosynthetic process; C:nucleus; P:regulation of gene expression; P:regulation of metabolic process; F:nucleotide binding; P:cellular macromolecule metabolic process; F:protein homodimerization activity; P:carbohydrate transport; P:regulation of DNA metabolic process; F:nuclei…	P:GO:0060255; C:GO:0043232; P:GO:0034961; C:GO:0005634; P:GO:0010468; P:GO:0019222; F:GO:0000166; P:GO:0034960; F:GO:0042803; P:GO:0008643; P:GO:0051052; F:GO:0003676; P:GO:0006351; F:GO:0003677; C:GO:0016021; F:GO:0043169; F:GO:0008327; C:GO:0043231; P:GO:0006974; P:GO:0006810; P:GO:0044765; C:GO:0005694; F:GO:0046872; P:GO:0033554; F:GO:0042802;
KH.S695.4.v1.B.nonSL2-1	3.01892	0.214324	#N/A	#N/A	#N/A	#N/A
KH.C4.616.v1.A.SL1-1	6.28549	0.480338	MRC1_HUMAN Macrophage mannose receptor 1 OS=Homo sapiens GN=MRC1 PE=1 SV=1	0.000135	P:positive regulation of response to DNA damage stimulus; P:cellular macromolecule biosynthetic process; P:positive regulation of secretion; P:cellular response to lipopolysaccharide; F:purine ribonucleoside triphosphate binding; C:extracellular exosome; F:formyltetrahydrofolate dehydrogenase activity; F:metal ion binding; C:cytoplasmic vesicle; P:cell aging; F:oxidoreductase activity, acting on …	P:GO:2001022; P:GO:0034961; P:GO:0051047; P:GO:0071222; F:GO:0035639; C:GO:0070062; F:GO:0016155; F:GO:0046872; C:GO:0016023; P:GO:0007569; F:GO:0016646; F:GO:0016875; F:GO:0043169; P:GO:0048522; F:GO:0001618; P:GO:0043039; P:GO:0006810; F:GO:0016860; F:GO:0016620; P:GO:0016196; P:GO:0051336; F:GO:0016903; F:GO:0016645; F:GO:0004812; C:GO:0016021; P:GO:0044272; F:GO:1901265; F:GO:0017100; F:GO:00…
KH.C1.257.v1.A.ND1-1	5.35724	0.41274	ST3A1_RABIT ame: Full=Amine sulfotransferase ame: Full=AST-RB1 ame: Full=Sulfotransferase 3A1 Short=ST3A1	1.96e-28	F:phenanthrol sulfotransferase activity; C:intracellular membrane-bounded organelle; P:sulfur compound metabolic process; P:lipid metabolic process; P:cellular aromatic compound metabolic process; F:sulfotransferase activity; P:organonitrogen compound metabolic process; F:transferase activity, transferring sulfur-containing groups; P:phenol-containing compound metabolic process; C:cytoplasmic par…	F:GO:0019111; C:GO:0043231; P:GO:0006790; P:GO:0006629; P:GO:0006725; F:GO:0008146; P:GO:1901564; F:GO:0016782; P:GO:0018958; C:GO:0044444; P:GO:0008202; F:GO:0004027;
KH.C2.219.v1.A.ND1-1	8.84404	0.70031	#N/A	#N/A	#N/A	#N/A
KH.C3.664.v1.C.ND1-1	2.93842	0.233198	#N/A	#N/A	#N/A	#N/A
KH.S655.4.v1.A.ND1-1	4.83392	0.402898	RSMH_METS4 Ribosomal RNA small subunit methyltransferase H OS=Methylobacterium (strain 4-46) GN=rsmH PE=3 SV=1	0.266	P:diencephalon development; P:positive regulation of cell proliferation; P:cell migration; P:axonal fasciculation; P:endothelial cell proliferation; P:macromolecule methylation; P:neural crest cell migration; F:chondroitin sulfate proteoglycan binding; P:positive regulation of chemotaxis; P:regulation of signaling; F:methyltransferase activity; P:system development; P:cell recognition; P:epitheli…	P:GO:0021536; P:GO:0008284; P:GO:0016477; P:GO:0007413; P:GO:0001935; P:GO:0043414; P:GO:0001755; F:GO:0035373; P:GO:0050921; P:GO:0023051; F:GO:0008168; P:GO:0048731; P:GO:0008037; P:GO:0050673; C:GO:0005737; P:GO:0040008; P:GO:0051271; P:GO:0008038; P:GO:1990256; F:GO:0005102; F:GO:0045545; P:GO:2000147; F:GO:0004480; P:GO:0035466; F:GO:0043395; P:GO:0051094; P:GO:0031167; P:GO:0002043; P:GO:00…
KH.S2241.1.v1.B.ND1-1	1.19836	0.0605166	ATLA2_HUMAN Atlastin-2 OS=Homo sapiens GN=ATL2 PE=1 SV=2	4.13e-36	F:cation binding; P:defense response to virus; P:cell projection morphogenesis; F:heat shock protein binding; P:cell surface receptor signaling pathway; P:negative regulation of immune system process; F:spectrin binding; P:cellular component assembly; F:purine ribonucleoside triphosphate binding; F:cytokine binding; P:organelle organization; F:metal ion binding; C:Golgi subcompartment; P:regulati…	F:GO:0043169; P:GO:0051607; P:GO:0048858; F:GO:0031072; P:GO:0007166; P:GO:0002683; F:GO:0030507; P:GO:0071844; F:GO:0035639; F:GO:0019955; P:GO:0006996; F:GO:0046872; C:GO:0098791; P:GO:0023051; C:GO:0071782; P:GO:0006888; P:GO:0048523; F:GO:0016817; C:GO:0005737; F:GO:1901265; P:GO:0001818; C:GO:0005783; C:GO:0044432; P:GO:0051244; P:GO:0035467; P:GO:0051241; F:GO:0008092; C:GO:0098588; P:GO:00…
KH.C9.784.v1.C.ND1-1	2.58137	0.216034	CO7A1_HUMAN Collagen alpha-1(VII) chain OS=Homo sapiens GN=COL7A1 PE=1 SV=2	1.68e-05	P:system development; P:regulation of peptidase activity; P:regulation of catalytic activity; P:cell junction assembly; C:cytoplasm; F:extracellular matrix structural constituent conferring tensile strength; P:palate development; P:chemical homeostasis; P:endodermal cell differentiation; C:bounding membrane of organelle; P:positive regulation of cell motility; P:positive regulation of cell prolif…	P:GO:0048731; P:GO:0052547; P:GO:0048552; P:GO:0034329; C:GO:0005737; F:GO:0030020; P:GO:0060021; P:GO:0048878; P:GO:0035987; C:GO:0098588; P:GO:2000147; P:GO:0008284; P:GO:0071844; P:GO:0001525; P:GO:0050953; C:GO:0005604; P:GO:0001501; P:GO:0007600; P:GO:0060023; P:GO:0009888; P:GO:0065003; P:GO:0032989; C:GO:0005788; C:GO:0042383; P:GO:0046907; C:GO:0005590; P:GO:0051599; C:GO:0005909; P:GO:00…
KH.C9.638.v1.A.SL2-1	1.13512	0	#N/A	#N/A	#N/A	#N/A
KH.L18.45.v1.A.ND1-1	1.73493	0.161241	SYI_COXB1 Isoleucine-tRNA ligase OS=Coxiella burnetii (strain _Q154) GN=ileS PE=3 SV=1	0.269	P:tRNA aminoacylation; F:cation binding; F:oxidoreductase activity, acting on CH or CH2 groups, NAD or NADP as acceptor; P:positive regulation of signal transduction; F:iron-sulfur cluster binding; F:2 iron, 2 sulfur cluster binding; C:cytoplasm; P:regulation of macromolecule metabolic process; F:carboxylic ester hydrolase activity; C:nucleus; P:regulation of gene expression; F:actin binding; F:n…	P:GO:0043039; F:GO:0043169; F:GO:0016726; P:GO:0009967; F:GO:0051536; F:GO:0051537; C:GO:0005737; P:GO:0060255; F:GO:0016789; C:GO:0005634; P:GO:0010468; F:GO:0003779; F:GO:0000166; F:GO:0004812; C:GO:0044427; C:GO:0005829; P:GO:0000060; P:GO:0007059; F:GO:0016725; P:GO:0043119; F:GO:0046872; P:GO:0035466; P:GO:0055114; P:GO:0006519; F:GO:0046914; C:GO:0043231; P:GO:0000910; F:GO:0004854; C:GO:00…
KH.C12.12.v3.A.ND3-2	10.8692	1.01893	HD_MOUSE Huntingtin OS=Mus musculus GN=Htt PE=1 SV=2	3.15	C:dendrite; P:regulation of catabolic process; P:transport; P:carbohydrate transport; P:regulation of organelle assembly; P:regulation of apoptotic signaling pathway; C:neuronal ribonucleoprotein granule; P:regulation of signaling; C:intracellular non-membrane-bounded organelle; P:Golgi vesicle transport; P:organelle transport along microtubule; P:system development; P:regulation of catalytic act…	C:GO:0030425; P:GO:0009894; P:GO:0015457; P:GO:0008643; P:GO:1902115; P:GO:2001233; C:GO:0071598; P:GO:0023051; C:GO:0043232; P:GO:0048193; P:GO:0072384; P:GO:0048731; P:GO:0048552; P:GO:0052547; C:GO:0005737; F:GO:0044325; P:GO:0098598; F:GO:0045505; P:GO:2000273; P:GO:0030605; P:GO:0007417; F:GO:0005102; P:GO:0034219; C:GO:0098588; C:GO:0005794; P:GO:1902017; P:GO:0016244; P:GO:0035466; P:GO:00…
KH.L24.21.v1.R.ND1-1	3.76133	0.353979	CPG1_CAEEL Chondroitin proteoglycan 1 OS=Caenorhabditis elegans GN=cpg-1 PE=1 SV=1	3.48e-08	P:aminoglycan catabolic process; P:cell recognition; P:mitotic cytokinesis; P:aminoglycan metabolic process; P:homophilic cell adhesion via plasma membrane adhesion molecules; P:mitotic cell cycle process; F:chitinase activity; F:hydrolase activity, hydrolyzing O-glycosyl compounds; P:cell division; F:protein homodimerization activity; P:cell-cell adhesion via plasma-membrane adhesion molecules; …	P:GO:0006026; P:GO:0008037; P:GO:0000281; P:GO:0006022; P:GO:0007156; P:GO:1903047; F:GO:0004568; F:GO:0016800; P:GO:0051301; F:GO:0042803; P:GO:0098742; P:GO:0043285; F:GO:0042802; F:GO:0005102; P:GO:0098609; C:GO:0016021; F:GO:0008061; C:GO:0031226; C:GO:0005887; P:GO:0000272; P:GO:0043283; F:GO:0016798; P:GO:0005975; P:GO:0007049; F:GO:0050839; P:GO:0007157; P:GO:0006030; F:GO:0004553; P:GO:00…
KH.C11.393.v1.R.ND1-1	1.04934	0	ILVC_METKA Ketol-acid reductoisomerase OS=Methanopyrus kandleri (strain AV19 DSM 6324 JCM 9639 NBRC 100938) GN=ilvC PE=3 SV=1	0.0778	P:protein metabolic process; P:viral RNA genome replication; F:cysteine-type peptidase activity; P:proteolysis; F:hydrolase activity, acting on acid anhydrides; C:host cell cytoplasm; P:RNA metabolic process; P:cellular protein metabolic process; P:cellular macromolecule metabolic process; F:nucleotide binding; F:oxidoreductase activity, acting on CH-OH group of donors; P:cellular protein modific…	P:GO:0019538; P:GO:0039694; F:GO:0008234; P:GO:0006508; F:GO:0016817; C:GO:0030430; P:GO:0016070; P:GO:0044267; P:GO:0034960; F:GO:0000166; F:GO:0016614; P:GO:0006464; F:GO:0005524; C:GO:0033646; F:GO:0004220; P:GO:0006351; P:GO:0032774; F:GO:0016616; F:GO:0008233; F:GO:1901265; F:GO:0016818; F:GO:0097747; F:GO:0035639; F:GO:0003723; F:GO:0016779; F:GO:0016462; P:GO:0008652; P:GO:0034961; F:GO:00…
KH.S843.2.v1.A.ND1-1	6.89877	0.662515	ECM38_YEAST Gamma-glutamyltransferase OS=Saccharomyces cerevisiae (strain ATCC 204508 S288c) GN=ECM38 PE=1 SV=1	6.58	P:vesicle-mediated transport; P:transport; C:BLOC complex; C:BLOC-1 complex;	P:GO:0016192; P:GO:0015457; C:GO:0031082; C:GO:0031083;
KH.C11.709.v1.A.ND1-1	4.12776	0.422831	CRHBP_SHEEP Corticotropin-releasing factor-binding OS=Ovis aries GN=CRHBP PE=2 SV=1	7.66e-22	P:inflammatory response; P:regulated exocytosis; C:endosome; P:behavioral response to ethanol; P:trans-synaptic signaling; C:vacuole; P:cellular response to cytokine stimulus; F:corticotropin-releasing hormone binding; C:perikaryon; C:neuron projection; P:negative regulation of receptor activity; P:cellular response to peptide hormone stimulus; C:cytoskeletal part; P:negative regulation of cortic…	P:GO:0006954; P:GO:0045055; C:GO:0005768; P:GO:0048149; P:GO:0099537; C:GO:0005773; P:GO:0071345; F:GO:0051424; C:GO:0043204; C:GO:0043005; P:GO:2000272; P:GO:0071375; C:GO:0044430; P:GO:1900011; P:GO:0002118; P:GO:0016070; F:GO:0008170; P:GO:0009755; P:GO:0071241; P:GO:1901701; P:GO:0071391; P:GO:0033554; P:GO:0032870; C:GO:0000323; F:GO:0042277; C:GO:0043679; C:GO:0016023; P:GO:0006394; P:GO:20…
KH.C14.100.v1.A.ND1-1	0.963974	0.0439872	PHX2A_MOUSE Paired mesoderm homeobox 2A OS=Mus musculus GN=Phox2a PE=2 SV=1	3.53e-44	F:protein domain specific binding; P:neural nucleus development; P:forebrain development; P:multicellular organism development; C:nuclear chromatin; P:parasympathetic nervous system development; P:oculomotor nerve formation; P:telencephalon cell migration; F:transcriptional repressor activity, RNA polymerase II distal enhancer sequence-specific binding; P:respiratory system development; P:embryon…	F:GO:0019904; P:GO:0048857; P:GO:0030900; P:GO:0007275; C:GO:0000790; P:GO:0048486; P:GO:0021623; P:GO:0022029; F:GO:0001206; P:GO:0060541; P:GO:0030326; P:GO:0009952; P:GO:0048565; C:GO:0044428; P:GO:0043119; P:GO:0021515; F:GO:0003676; P:GO:0021772; P:GO:0048839; P:GO:0009887; P:GO:0030182; P:GO:0021723; P:GO:0001764; P:GO:0061061; P:GO:0048513; P:GO:0019222; P:GO:0048598; P:GO:0008285; P:GO:00…
KH.C7.298.v1.A.SL3-1	5.70188	0.645533	DNAT_DROME Dopamine N-acetyltransferase OS=Drosophila melanogaster GN=Dat PE=1 SV=1	0.000196	P:DNA biosynthetic process; P:protein catabolic process; F:nucleoside phosphate binding; F:translation factor activity, RNA binding; F:hydrolase activity, acting on acid anhydrides; C:cytoplasm; C:polymeric cytoskeletal fiber; P:cellular macromolecule metabolic process; F:nuclease activity; C:Golgi apparatus; F:hydrolase activity, acting on acid anhydrides, in phosphorus-containing anhydrides; F:…	P:GO:0071897; P:GO:0030163; F:GO:1901265; F:GO:0008135; F:GO:0016817; C:GO:0005737; C:GO:0099513; P:GO:0034960; F:GO:0004518; C:GO:0005794; F:GO:0016818; F:GO:0004527; C:GO:0031410; F:GO:0034061; F:GO:0043169; P:GO:0043283; P:GO:0043632; C:GO:0070062; F:GO:0035639; F:GO:0003677; P:GO:0034961; P:GO:0006259; F:GO:0046872; F:GO:0044822; C:GO:0043231; P:GO:0044248; P:GO:0006260; F:GO:0051959; P:GO:00…
KH.C1.832.v1.A.SL1-1	3.40871	0.386042	FGL2_MOUSE ame: Full=Fibroleukin ame: Full=Cytotoxic T-lymphocyte-specific ame: Full=Fibrinogen 2 ame: Full=Prothrombinase Flags: Precursor	3.19e-68	C:secretory vesicle; P:tissue development; P:connective tissue development; F:chitin binding; P:regulation of cellular carbohydrate metabolic process; P:sterol metabolic process; C:cytoplasmic vesicle; C:extracellular vesicle; C:extracellular exosome; C:intracellular vesicle; P:regulation of cellular process; P:regulation of cellular metabolic process; P:adipose tissue development; P:single organ…	C:GO:0099503; P:GO:0009888; P:GO:0061448; F:GO:0008061; P:GO:0010675; P:GO:0016125; C:GO:0016023; C:GO:1903561; C:GO:0070062; C:GO:0097708; P:GO:0051244; P:GO:0031323; P:GO:0060612; P:GO:0016337; P:GO:0008203; P:GO:1901615;
KH.L20.21.v3.B.SL3-1	1.09238	0.130202	#N/A	#N/A	#N/A	#N/A
KH.L124.13.v1.A.nonSL1-1	2.23068	0.26662	HPXO_KLEOX FAD-dependent urate hydroxylase OS=Klebsiella oxytoca GN=hpxO PE=3 SV=1	0.497	C:integral component of plasma membrane; P:G-protein coupled receptor signaling pathway; F:endopeptidase activity; P:proteolysis; P:serotonin receptor signaling pathway; P:protein metabolic process; F:nucleotide binding; P:nucleobase-containing small molecule metabolic process; P:ammonium ion metabolic process; F:prenyltransferase activity; P:regulation of hormone secretion; P:serotonin metabolic…	C:GO:0005887; P:GO:0007186; F:GO:0004175; P:GO:0006508; P:GO:0007210; P:GO:0019538; F:GO:0000166; P:GO:0055086; P:GO:0097164; F:GO:0004659; P:GO:0046883; P:GO:0042428; P:GO:0090066; P:GO:1903530; P:GO:0007198; F:GO:0099589; P:GO:0019222; P:GO:0009112; P:GO:0050880; F:GO:0008233; F:GO:0000287; C:GO:0031226; F:GO:0004497; F:GO:0016765; P:GO:0048522; F:GO:0043169; P:GO:0046415; F:GO:0050660; P:GO:00…
KH.S2084.1.v1.A.ND1-1	4.18407	0.500426	#N/A	#N/A	#N/A	#N/A
KH.C11.276.v1.B.ND1-1	8.62074	1.07921	CAS4_EPHMU Short-chain collagen C4 (Fragment) OS=Ephydatia muelleri PE=2 SV=1	0.0226	C:intracellular ribonucleoprotein complex; P:pathogenesis; P:cell cycle; F:rRNA binding; C:integral component of plasma membrane; F:RNA binding; F:RNA binding; P:cellular macromolecule biosynthetic process; P:cellular macromolecule metabolic process; P:translation; C:proteinaceous extracellular matrix; C:ribosome; P:cell division; C:intrinsic component of plasma membrane; C:integral component of …	C:GO:0030529; P:GO:0009405; P:GO:0007049; F:GO:0019843; C:GO:0005887; F:GO:0044822; F:GO:0003723; P:GO:0034961; P:GO:0034960; P:GO:0006412; C:GO:0005578; C:GO:0005840; P:GO:0051301; C:GO:0031226; C:GO:0016021; C:GO:0044218; C:GO:0005581; F:GO:0003676;
KH.L23.2.v2.A.SL1-1	1.73846	0.217941	#N/A	#N/A	#N/A	#N/A
KH.C2.609.v2.A.SL2-1	2.63907	0.338243	#N/A	#N/A	#N/A	#N/A
KH.C8.811.v1.A.SL1-1	1.04342	0.136396	RL16B_YEAST 60S ribosomal L16-B OS=Saccharomyces cerevisiae (strain ATCC 204508 S288c) GN=RPL16B PE=1 SV=3	1.74	F:ATP binding; F:RNA binding; F:RNA binding; P:cellular macromolecule biosynthetic process; F:nucleotide binding; F:purine ribonucleoside triphosphate binding; C:intracellular ribonucleoprotein complex; P:transport; F:rRNA binding; C:late endosome membrane; P:protein transport; F:hydrolase activity, acting on acid anhydrides, in phosphorus-containing anhydrides; F:pyrophosphatase activity; C:inte…	F:GO:0005524; F:GO:0044822; F:GO:0003723; P:GO:0034961; F:GO:0000166; F:GO:0035639; C:GO:0030529; P:GO:0006810; F:GO:0019843; C:GO:0031902; P:GO:0015031; F:GO:0016818; F:GO:0016462; C:GO:0016021; F:GO:0003676; C:GO:0010008; P:GO:0045184; C:GO:0005794; P:GO:0034960; P:GO:0006412; C:GO:0005840; F:GO:0016817; C:GO:0043231; F:GO:1901265;
KH.S1555.1.v1.C.SL1-1	6.0663	0.798409	#N/A	#N/A	#N/A	#N/A
KH.S545.1.v1.C.SL2-1	5.78502	0.785309	#N/A	#N/A	#N/A	#N/A
KH.L137.4.v1.A.SL1-1	1.12288	0.152506	MF13A_CHICK ame: Full=Transmembrane 180 ame: Full=Major facilitator superfamily domain-containing 13A	6.36e-18	C:integral component of membrane;	C:GO:0016021;
KH.C7.604.v1.C.ND1-1	1.93272	0.265907	ISPF_SYNP62-C-methyl-D-erythritol 2,4-cyclodiphosphate synthase OS=Synechococcus (strain ATCC 27144 PCC 6301 SAUG 1402 1) GN=ispF PE=3 SV=1	0.897	P:cellular macromolecule biosynthetic process; F:phosphorus-oxygen lyase activity; C:intracellular non-membrane-bounded organelle; P:isopentenyl diphosphate biosynthetic process, methylerythritol 4-phosphate pathway; F:metal ion binding; F:RNA binding; F:rRNA binding; F:cation binding; P:RNA processing; C:small ribosomal subunit; C:ribosomal subunit; P:isoprenoid biosynthetic process; C:nucleolus…	P:GO:0034961; F:GO:0016849; C:GO:0043232; P:GO:0019288; F:GO:0046872; F:GO:0044822; F:GO:0019843; F:GO:0043169; P:GO:0006394; C:GO:0015935; C:GO:0044391; P:GO:0009241; C:GO:0005730; P:GO:0034960; F:GO:0004518; F:GO:0004519; P:GO:0019682; P:GO:0044249; P:GO:0008299; P:GO:0006396; F:GO:0003723; F:GO:0016788; C:GO:0030529; C:GO:0044428; C:GO:0005654; F:GO:0003676; P:GO:0090501; P:GO:0016114; C:GO:00…
KH.C7.476.v1.C.ND1-1	3.31537	0.458594	ACHB_TORCA ame: Full=Acetylcholine receptor subunit beta Flags: Precursor	1.7e-103	P:ion transport; P:sensory perception of pain; C:cytoplasm; P:cranial nerve morphogenesis; P:cell-cell signaling; P:regulation of cell development; P:cell projection organization; C:perikaryon; P:lateral geniculate nucleus development; F:acetylcholine-gated cation-selective channel activity; P:neurological system process; P:cation transport; F:neurotransmitter receptor activity; P:regulation of c…	P:GO:0006811; P:GO:0019233; C:GO:0005737; P:GO:0021602; P:GO:0007267; P:GO:0060284; P:GO:0030030; C:GO:0043204; P:GO:0021771; F:GO:0004889; P:GO:0050877; P:GO:0006812; F:GO:0030594; P:GO:0042752; P:GO:0006939; P:GO:0007632; C:GO:0009897; P:GO:0015457; P:GO:0019222; P:GO:0050881; P:GO:0044087; P:GO:0023051; P:GO:0051244; P:GO:0045471; P:GO:0098900; F:GO:0042166; P:GO:0021675; P:GO:0006936; P:GO:00…
KH.C3.492.v2.A.SL2-1	1.09195	0.15273	#N/A	#N/A	#N/A	#N/A
KH.S1039.6.v1.C.ND1-1	3.91455	0.557128	CD28_BOVIN T-cell-specific surface glyco CD28 OS=Bos taurus GN=CD28 PE=2 SV=1	3.72	C:inhibin-betaglycan-ActRII complex; P:cellular protein metabolic process; F:ubiquitin protein ligase binding; F:ATP binding; P:multicellular organism development; F:serine-type peptidase activity; P:gastrulation; P:apoptotic process; F:serine-type endopeptidase activity; P:cellular macromolecule catabolic process; F:protein domain specific binding; P:positive regulation of biomineral tissue deve…	C:GO:0034673; P:GO:0044267; F:GO:0031625; F:GO:0005524; P:GO:0007275; F:GO:0008236; P:GO:0007369; P:GO:0006915; F:GO:0004252; P:GO:0044265; F:GO:0019904; P:GO:0070169; P:GO:0023014; F:GO:0000166; P:GO:0019538; P:GO:0009952; P:GO:0051341; P:GO:0031325; F:GO:0015026; P:GO:0030155; P:GO:0007283; P:GO:0090287; C:GO:0031226; P:GO:0016055; P:GO:0060606; P:GO:0006464; F:GO:0017147; P:GO:0043119; F:GO:00…
KH.C3.904.v1.C.ND1-1	2.54904	0.365113	#N/A	#N/A	#N/A	#N/A
KH.L4.14.v1.C.ND1-1	26.8835	3.94528	#N/A	#N/A	#N/A	#N/A
KH.L121.3.v1.A.ND2-1	11.2493	1.66743	PDXH_BURPP ame: Full=Pyridoxine pyridoxamine 5 -phosphate oxidase ame: Full=PNP PMP oxidase Short=PNPOx ame: Full=Pyridoxal 5 -phosphate synthase	1.35e-27	F:oxidoreductase activity, acting on the CH-NH2 group of donors; F:oxidoreductase activity, acting on the CH-NH2 group of donors, oxygen as acceptor; P:pyridoxine metabolic process; P:pyridoxal phosphate metabolic process; P:cellular aldehyde metabolic process; P:vitamin B6 metabolic process; P:oxidation-reduction process; F:FMN binding; P:pyridoxine biosynthetic process; F:pyridoxamine-phosphate…	F:GO:0016638; F:GO:0016641; P:GO:0006773; P:GO:0042822; P:GO:0006081; P:GO:0042816; P:GO:0055114; F:GO:0010181; P:GO:0008615; F:GO:0004733; P:GO:0042823;
KH.C4.78.v1.A.SL1-1	1.41893	0.211786	PODJ_CAUCR Localization factor OS=Caulobacter crescentus (strain ATCC 19089 CB15) GN=podJ PE=1 SV=2	3.87e-05	P:glycoprotein metabolic process; P:cell surface receptor signaling pathway; P:response to antibiotic; F:hydrolase activity, acting on carbon-nitrogen (but not peptide) bonds, in cyclic amides; P:Notch signaling pathway; C:endoplasmic reticulum quality control compartment; C:cytoplasm; F:beta-lactamase activity; P:endoplasmic reticulum to cytosol transport; C:Hrd1p ubiquitin ligase ERAD-L complex…	P:GO:0009100; P:GO:0007166; P:GO:0046677; F:GO:0016812; P:GO:0007219; C:GO:0044322; C:GO:0005737; F:GO:0008800; P:GO:1903513; C:GO:0000839; P:GO:0050821; P:GO:0097190; P:GO:0031647; P:GO:0043070; P:GO:0034960; C:GO:0005783; C:GO:0044432; P:GO:0051244; P:GO:0030154; P:GO:0097191; P:GO:0048869; P:GO:0051301; P:GO:0036503; P:GO:0032940; P:GO:0010941; P:GO:0009306; C:GO:0016021; C:GO:0005739; P:GO:00…
KH.C3.812.v1.C.ND1-1	15.1301	2.27006	#N/A	#N/A	#N/A	#N/A
KH.L24.37.v1.A.ND1-1	3.95561	0.593905	ANFC2_TAKRUC-type natriuretic peptide 2 OS=Takifugu rubripes GN=cnp-2 PE=2 SV=1	0.182	P:beta-lactam antibiotic catabolic process; P:beta-lactam antibiotic metabolic process; F:hormone activity; P:cellular lactam metabolic process; F:beta-lactamase activity; F:hydrolase activity, acting on carbon-nitrogen (but not peptide) bonds; P:regulation of anatomical structure size; F:hydrolase activity, acting on carbon-nitrogen (but not peptide) bonds, in cyclic amides; P:response to antibi…	P:GO:0030655; P:GO:0030653; F:GO:0005179; P:GO:0072338; F:GO:0008800; F:GO:0016810; P:GO:0090066; F:GO:0016812; P:GO:0046677; P:GO:0050880; P:GO:0035150; F:GO:0005102;
KH.C7.91.v1.A.ND1-1	1.6706	0.253834	ENTK_MOUSE ame: Full=Enteropeptidase ame: Full=Enterokinase ame: Full=Serine protease 7 ame: Full=Transmembrane protease serine 15 Contains: ame: Full=Enteropeptidase non-catalytic heavy chain Contains: ame: Full=Enteropeptidase catalytic light chain	3.51e-13	P:positive regulation of response to stimulus; C:endoplasmic reticulum; P:negative regulation of multicellular organismal process; F:peptidase activity; P:negative regulation of biological process; P:coagulation; P:positive regulation of cellular process; P:protein metabolic process; P:regulation of cellular process; P:regulation of macromolecule metabolic process; C:intracellular membrane-bounde…	P:GO:0048584; C:GO:0005783; P:GO:0051241; F:GO:0008233; P:GO:0043118; P:GO:0050817; P:GO:0048522; P:GO:0019538; P:GO:0051244; P:GO:0060255; C:GO:0043231; P:GO:0030193; P:GO:0007596; P:GO:0019222; P:GO:1900046; P:GO:0043119;
KH.C9.446.v1.A.nonSL2-1	2.84076	0.440354	SPDYA_HUMAN Speedy A OS=Homo sapiens GN=SPDYA PE=1 SV=2	4.64e-61	P:cellular response to DNA damage stimulus; P:astral microtubule organization; P:positive regulation of cell proliferation; P:meiotic G2/MI transition; P:regulation of microtubule-based process; P:positive regulation of signal transduction; F:cation binding; P:RNA processing; P:regulation of protein localization; P:modification-dependent macromolecule catabolic process; F:cyclin binding; P:cellul…	P:GO:0006974; P:GO:0030953; P:GO:0008284; P:GO:0008315; P:GO:0032886; P:GO:0009967; F:GO:0043169; P:GO:0006394; P:GO:0032880; P:GO:0043632; F:GO:0030332; P:GO:0048869; C:GO:0005634; C:GO:0005737; P:GO:0006464; P:GO:0043119; P:GO:0044772; P:GO:0044267; P:GO:0045787; C:GO:0005829; C:GO:0005730; F:GO:0046872; P:GO:2000243; P:GO:0000082; P:GO:0016070; C:GO:0043231; P:GO:0048552; F:GO:0046914; P:GO:00…
KH.C5.176.v1.A.ND1-1	8.99201	1.41395	Y1571_ARATH Probable leucine-rich repeat receptor kinase At1g35710 OS=Arabidopsis thaliana GN=At1g35710 PE=2 SV=1	0.346	P:intracellular signal transduction; F:hydrolase activity, acting on acid anhydrides; C:cytoplasm; F:translation factor activity, RNA binding; P:conjugation; F:nucleoside phosphate binding; P:cellular macromolecule metabolic process; P:translation; F:nucleic acid binding; P:genetic transfer; C:integral component of membrane; F:pyrophosphatase activity; P:cellular protein modification process; F:h…	P:GO:0035556; F:GO:0016817; C:GO:0005737; F:GO:0008135; P:GO:0000746; F:GO:1901265; P:GO:0034960; P:GO:0006412; F:GO:0003676; P:GO:0009292; C:GO:0016021; F:GO:0016462; P:GO:0006464; F:GO:0016818; P:GO:0006414; F:GO:0000166; F:GO:0035639; P:GO:0034961; P:GO:0009291; F:GO:0005525; P:GO:0044267; F:GO:0044822;
KH.C5.468.v1.A.SL2-1	2.32265	0.370334	#N/A	#N/A	#N/A	#N/A
KH.S841.2.v1.A.ND1-1	3.39053	0.544779	#N/A	#N/A	#N/A	#N/A
KH.L78.10.v1.B.ND1-1	2.75339	0.44685	#N/A	#N/A	#N/A	#N/A
KH.C1.521.v1.A.ND1-1	2.36081	0.384619	GR101_LYMST ame: Full=G- coupled receptor GRL101 Flags: Precursor	1.55e-42	P:regulation of hormone biosynthetic process; P:ovarian follicle development; P:cellular response to endogenous stimulus; P:regulation of signaling; P:regulation of cellular process; P:regulation of metabolic process; P:transport; C:cytoplasmic part; F:G-protein coupled receptor activity; P:positive regulation of signal transduction; P:positive regulation of cellular metabolic process; P:tube dev…	P:GO:0046885; P:GO:0001541; P:GO:0071495; P:GO:0023051; P:GO:0051244; P:GO:0019222; P:GO:0015457; C:GO:0044444; F:GO:0001625; P:GO:0009967; P:GO:0031325; P:GO:0035295; P:GO:0007276; P:GO:0007186; C:GO:0031226; P:GO:0007187; P:GO:0048522; F:GO:0004926; P:GO:0008584; P:GO:0032870; P:GO:0035466; C:GO:0016021; C:GO:0043231; P:GO:0032350; P:GO:0043119; P:GO:0008406; P:GO:0051050; F:GO:0016500; P:GO:00…
KH.S941.2.v1.B.ND1-1	1.92039	0.312913	UBA4_ASPTN Adenylyltransferase and sulfurtransferase uba4 OS=Aspergillus terreus (strain NIH 2624 FGSC A1156) GN=uba4 PE=3 SV=1	3.12	C:nucleus; P:growth of unicellular organism as a thread of attached cells; P:cellular protein modification process; C:cytoplasm; P:cellular macromolecule metabolic process; F:nucleotide binding; F:molybdopterin-synthase sulfurtransferase activity; P:cellular response to oxidative stress; P:RNA modification; P:regulation of growth; F:cation binding; P:RNA processing; F:ligase activity, forming car…	C:GO:0005634; P:GO:0070783; P:GO:0006464; C:GO:0005737; P:GO:0034960; F:GO:0000166; F:GO:0061604; P:GO:0034599; P:GO:0009451; P:GO:0040008; F:GO:0043169; P:GO:0006394; F:GO:0016877; F:GO:0016782; P:GO:0006777; F:GO:0005524; P:GO:0016070; P:GO:0019538; F:GO:0046872; P:GO:0044267; C:GO:0005829; F:GO:0070566; P:GO:0044182; F:GO:0016783; F:GO:0042292; P:GO:0036267; F:GO:0016772; C:GO:0043231; P:GO:00…
KH.S1974.1.v1.A.ND1-1	3.01065	0.491602	#N/A	#N/A	#N/A	#N/A
KH.C8.474.v1.A.nonSL3-1	1.37826	0.227493	ISK7_MOUSE Serine protease inhibitor Kazal-type 7 OS=Mus musculus GN=Spink7 PE=2 SV=1	1.39e-05	P:extracellular matrix organization; F:protease binding; P:extracellular structure organization; P:germ cell proliferation; P:negative regulation of blood vessel morphogenesis; C:perinuclear region of cytoplasm; P:male gonad development; P:spermatid development; C:secretory vesicle; C:extracellular exosome; P:germ cell development; F:enzyme binding; P:regulation of peptidase activity; P:anagen; C…	P:GO:0030198; F:GO:0002020; P:GO:0043062; P:GO:0036093; P:GO:2000181; C:GO:0048471; P:GO:0008584; P:GO:0007286; C:GO:0099503; C:GO:0070062; P:GO:0007281; F:GO:0019899; P:GO:0052547; P:GO:0042640; C:GO:0097708; P:GO:0023051; C:GO:0043005; P:GO:0048523; P:GO:0030154; F:GO:0004866; P:GO:0051049; P:GO:0007283; P:GO:1900425; P:GO:0080154; P:GO:0043269; C:GO:0001669; P:GO:0051051; P:GO:0060046; C:GO:00…
KH.C8.709.v1.A.ND1-1	1.57984	0.270782	BAGP_DROME ame: Full=Homeobox bagpipe ame: Full=Homeobox NK-3	3.41e-18	P:positive regulation of multicellular organismal process; F:MADS box domain binding; P:mesenchyme development; P:thyroid gland development; P:cardiocyte differentiation; P:odontogenesis; P:pancreas development; F:protein heterodimerization activity; P:regulation of blood circulation; P:muscle contraction; P:mucosal-associated lymphoid tissue development; P:muscle tissue development; P:positive r…	P:GO:0051240; F:GO:0097162; P:GO:0060485; P:GO:0030878; P:GO:0035051; P:GO:0042476; P:GO:0031016; F:GO:0046982; P:GO:1903522; P:GO:0006936; P:GO:0048537; P:GO:0060537; P:GO:0009967; P:GO:0060664; P:GO:0044255; P:GO:0051347; P:GO:0048535; P:GO:0060770; P:GO:0003143; P:GO:0048732; P:GO:0051781; P:GO:1905209; F:GO:0003676; P:GO:0003207; P:GO:0002285; P:GO:0019222; F:GO:0000981; P:GO:0033554; P:GO:00…
KH.S2231.1.v1.A.ND1-1	5.12356	0.879264	ITA2_MOUSE Integrin alpha-2 OS=Mus musculus GN=Itga2 PE=1 SV=2	8.55	#N/A	#N/A
KH.S681.8.v1.A.ND1-1	2.39616	0.420398	von Willebrand factor type EGF and pentraxin domain-containing 1 OS=Homo sapiens GN=SVEP1 PE=1 SV=3	3.46e-08	P:lymphocyte proliferation; C:host cell plasma membrane; P:innate immune response; P:complement activation; P:innate immune response; P:viral process; F:protein homodimerization activity; P:interaction with host; P:regulation of complement activation; F:heparin binding; P:lymphocyte differentiation; F:RNA binding; F:complement binding; F:transmembrane signaling receptor activity; F:opsonin recept…	P:GO:0046651; C:GO:0020002; P:GO:0045087; P:GO:0006956; P:GO:0002226; P:GO:0016032; F:GO:0042803; P:GO:0051701; P:GO:0030449; F:GO:0008201; P:GO:0046650; F:GO:0003723; F:GO:0001848; F:GO:0004888; F:GO:0001847; C:GO:0005887; P:GO:0002430; F:GO:0043395; P:GO:0048583; P:GO:0043118; C:GO:0005737; P:GO:0048552; P:GO:0052547; P:GO:0044792; F:GO:0004926; P:GO:0050777; P:GO:0044409; P:GO:0009894; P:GO:00…
KH.S1477.1.v1.B.ND1-1	3.8884	0.692098	#N/A	#N/A	#N/A	#N/A
KH.S702.2.v1.A.SL1-1	6.52388	1.16233	ANKAR_HUMAN Ankyrin and armadillo repeat-containing OS=Homo sapiens GN=ANKAR PE=2 SV=3	7.43e-22	F:protein complex binding; C:extracellular exosome; F:purine ribonucleoside triphosphate binding; P:regulation of microtubule-based process; P:cell-cell junction assembly; F:peptide binding; P:transport; C:integral component of membrane; F:alpha-catenin binding; C:cytoplasmic part; C:nuclear pore; P:protein transport; P:root development; F:peptide transporter activity; P:single-organism cellular …	F:GO:0032403; C:GO:0070062; F:GO:0035639; P:GO:0032886; P:GO:0007043; F:GO:0042277; P:GO:0006810; C:GO:0016021; F:GO:0045294; C:GO:0044444; C:GO:0005643; P:GO:0015031; P:GO:0048364; F:GO:0015197; P:GO:1902580; F:GO:0008092; P:GO:0051244; C:GO:0005783; P:GO:0034960; F:GO:1901265; F:GO:0016817; F:GO:0042826; P:GO:0032779; P:GO:0019054; F:GO:0005524; P:GO:0007275; F:GO:0000166; C:GO:1903561; P:GO:00…
KH.C9.439.v1.A.SL1-1	1.05868	0.188756	DYH6_HUMAN Dynein heavy chain axonemal OS=Homo sapiens GN=DNAH6 PE=1 SV=3	5.49e-06	P:ER to Golgi vesicle-mediated transport; F:purine ribonucleoside triphosphate binding; P:organelle organization; C:inner dynein arm; C:extracellular exosome; P:antigen processing and presentation of exogenous peptide antigen via MHC class II; P:embryonic appendage morphogenesis; P:protein processing; P:coronary vasculature development; C:ciliary basal body; P:pattern specification process; C:cyt…	P:GO:0006888; F:GO:0035639; P:GO:0006996; C:GO:0036156; C:GO:0070062; P:GO:0019886; P:GO:0035113; P:GO:0016485; P:GO:0060976; C:GO:0036064; P:GO:0007389; C:GO:0044444; P:GO:0003002; F:GO:0045503; P:GO:0007030; P:GO:0009967; P:GO:0048869; F:GO:0008092; P:GO:0030154; F:GO:0016817; P:GO:0009953; F:GO:1901265; P:GO:0035734; C:GO:0036157; P:GO:0007275; F:GO:0005524; P:GO:0097722; P:GO:0030900; F:GO:00…
KH.C12.655.v1.A.ND1-1	1.26768	0.226685	NEBU_HUMAN Nebulin OS=Homo sapiens GN=NEB PE=1 SV=4	0.0346	C:cytosol; F:ligase activity, forming aminoacyl-tRNA and related compounds; F:nucleic acid binding; C:large ribosomal subunit; F:magnesium ion binding; P:regulation of cellular component size; P:regulation of cellular protein metabolic process; F:transferase activity, transferring pentosyl groups; P:pyrimidine nucleotide metabolic process; F:tRNA binding; P:muscle structure development; P:RNA met…	C:GO:0005829; F:GO:0016876; F:GO:0003676; C:GO:0015934; F:GO:0000287; P:GO:0032535; P:GO:0032268; F:GO:0016763; P:GO:0006220; F:GO:0000049; P:GO:0061061; P:GO:0016070; C:GO:0005840; P:GO:0006519; P:GO:0006412; P:GO:0055086; F:GO:0000166; P:GO:0009119; F:GO:0003723; F:GO:0005524; C:GO:0005856; F:GO:0016879; F:GO:0016757; F:GO:0004588; C:GO:0030529; C:GO:1903561; P:GO:0030048; F:GO:0003779; C:GO:00…
KH.L87.22.v1.A.ND1-1	2.01173	0.361	CRH2_YEAST Probable glycosidase CRH2 OS=Saccharomyces cerevisiae (strain ATCC 204508 S288c) GN=UTR2 PE=1 SV=3	0.258	C:cytoplasmic part; C:integral component of membrane; P:chromosome organization; P:cellular macromolecule metabolic process; F:DNA binding; F:nucleoside phosphate binding; F:hydrolase activity, acting on acid anhydrides; P:muscle tissue development; P:regulation of cardiac muscle cell action potential; F:metal ion binding; F:DNA binding; P:cellular response to DNA damage stimulus; C:extracellular…	C:GO:0044444; C:GO:0016021; P:GO:0007001; P:GO:0034960; F:GO:0043566; F:GO:1901265; F:GO:0016817; P:GO:0060537; P:GO:0098901; F:GO:0046872; F:GO:0003677; P:GO:0034984; C:GO:0070062; P:GO:0006996; F:GO:0005509; F:GO:0035639; P:GO:0006810; P:GO:0009725; F:GO:0043169; P:GO:0045216; F:GO:0003684; C:GO:0044428; P:GO:0016337; F:GO:0003676; F:GO:0048038; C:GO:0005829; C:GO:0044454; P:GO:0033554; P:GO:00…
KH.C9.643.v1.A.ND1-1	2.37465	0.427177	LDHA_DANRE L-lactate dehydrogenase A chain OS=Danio rerio GN=ldha PE=2 SV=3	2.03	P:ribonucleoprotein complex biogenesis; P:RNA metabolic process; C:intracellular membrane-bounded organelle; F:nucleoside phosphate binding; P:protein catabolic process; C:nucleolus; F:hydrolase activity, acting on acid anhydrides; C:cytoplasm; F:peptidase activity, acting on L-amino acid peptides; F:DNA binding; P:cellular response to stress; P:ribosome biogenesis; P:cellular macromolecule metab…	P:GO:0022613; P:GO:0016070; C:GO:0043231; F:GO:1901265; P:GO:0030163; C:GO:0005730; F:GO:0016817; C:GO:0005737; F:GO:0070011; F:GO:0043566; P:GO:0033554; P:GO:0042254; P:GO:0034960; F:GO:0008233; P:GO:0051603; F:GO:0003676; F:GO:0017171; C:GO:0005634; F:GO:0016462; F:GO:0016818; P:GO:0006394; F:GO:0043565; P:GO:0006508; C:GO:0030529; F:GO:0004176; P:GO:0019538; F:GO:0000166; F:GO:0035639; F:GO:00…
KH.S765.3.v1.A.SL2-1	1.846	0.33551	SCR_DROME Homeotic sex combs reduced OS=Drosophila melanogaster GN=Scr PE=1 SV=5	6.95e-42	P:respiratory system process; P:skeletal system development; P:positive regulation of cell differentiation; F:transcriptional activator activity, RNA polymerase II distal enhancer sequence-specific binding; P:positive regulation of cellular process; P:transcription, DNA-templated; F:sequence-specific DNA binding; P:lung epithelium development; P:cell migration; P:cartilage morphogenesis; F:DNA bi…	P:GO:0003016; P:GO:0001501; P:GO:0045597; F:GO:0001205; P:GO:0048522; P:GO:0006351; F:GO:0043565; P:GO:0060428; P:GO:0016477; P:GO:0060536; F:GO:0003677; P:GO:0034961; F:GO:0000981; F:GO:0001228; P:GO:0009888; P:GO:0048286; P:GO:0050793; P:GO:0060485; P:GO:0048562; P:GO:0010468; P:GO:0002009; P:GO:0060484; P:GO:0048706; P:GO:0051244; P:GO:0030154; P:GO:0048469; P:GO:0034960; P:GO:0043070; P:GO:00…
KH.L20.8.v1.B.ND1-1	1.73298	0.315306	DOP1_MOUSE dopey-1 OS=Mus musculus GN=Dopey1 PE=2 SV=2	4.44	P:sensory perception of chemical stimulus; C:integral component of membrane; P:regulation of transmembrane transport; P:transmembrane transport; F:substrate-specific channel activity; F:substrate-specific transmembrane transporter activity; C:endoplasmic reticulum; P:carbohydrate derivative transport; P:sensory perception; P:regulation of localization; P:purine ribonucleotide transport; P:cellula…	P:GO:0007606; C:GO:0016021; P:GO:0034762; P:GO:0055085; F:GO:0022838; F:GO:0022891; C:GO:0005783; P:GO:1901264; P:GO:0007600; P:GO:0032879; P:GO:0015868; P:GO:0071844; P:GO:0015457; P:GO:0006810; P:GO:0044765; P:GO:0050877; F:GO:0042802; C:GO:0031226; P:GO:0006812; C:GO:0043231; P:GO:0065003; F:GO:0005216; P:GO:0006811; C:GO:0005887; P:GO:0034220; P:GO:0051049; P:GO:0006461;
KH.C5.618.v1.A.SL1-1	3.63329	0.661067	CP2U1_BOVIN ame: Full=Cytochrome P450 2U1	4.2e-34	P:icosanoid metabolic process; P:arachidonic acid metabolic process; P:isoquinoline alkaloid metabolic process; F:vitamin D 25-hydroxylase activity; P:organic hydroxy compound metabolic process; P:xenobiotic metabolic process; P:phenylpropanoid metabolic process; P:negative regulation of cellular metabolic process; C:intracellular membrane-bounded organelle; P:vitamin D metabolic process; F:heme …	P:GO:0006690; P:GO:0019369; P:GO:0033076; F:GO:0070643; P:GO:1901615; P:GO:0006805; P:GO:0009698; P:GO:0031324; C:GO:0043231; P:GO:0042359; F:GO:0020037; P:GO:0009822; P:GO:0048523; P:GO:0017144; P:GO:0070989; P:GO:0009804; F:GO:0016712; P:GO:1901568; P:GO:0044270; P:GO:0051100; P:GO:0042493; P:GO:0051244; P:GO:0007565; F:GO:0030343; P:GO:0034641; P:GO:0070988; P:GO:0016096; F:GO:0046906; F:GO:00…
KH.S2218.1.v1.A.ND1-1	4.23607	0.782012	ADDA_STAHJ ATP-dependent helicase nuclease subunit A OS=Staphylococcus haemolyticus (strain JCSC1435) GN=addA PE=3 SV=1	2.29	F:RNA binding; F:purine ribonucleoside triphosphate binding; P:DNA repair; P:organelle organization; P:cellular response to DNA damage stimulus; F:DNA binding; P:cellular macromolecule biosynthetic process; P:macromolecule metabolic process; P:alpha-amino acid biosynthetic process; P:alpha-amino acid metabolic process; F:double-stranded DNA binding; P:cell wall organization; P:regulation of cell …	F:GO:0044822; F:GO:0035639; P:GO:0006281; P:GO:0006996; P:GO:0034984; F:GO:0003677; P:GO:0034961; P:GO:0043283; P:GO:1901607; P:GO:1901605; F:GO:0003690; P:GO:0071555; P:GO:0008360; F:GO:0019843; P:GO:0008652; F:GO:0030170; F:GO:0004527; F:GO:0016818; F:GO:0004372; P:GO:0007001; P:GO:0044036; F:GO:0043566; F:GO:0004518; P:GO:0034960; F:GO:0016742; F:GO:0016741; P:GO:0044038; F:GO:0016855; C:GO:00…
KH.L139.16.v1.A.SL1-1	8.99599	1.66331	S22AF_HUMAN Solute carrier family 22 member 15 OS=Homo sapiens GN=SLC22A15 PE=2 SV=1	0.000808	C:integral component of membrane; C:intracellular vesicle; F:peptidase activity; C:basolateral plasma membrane; F:substrate-specific transmembrane transporter activity; F:peptidase activity, acting on L-amino acid peptides; P:transmembrane transport; F:metal ion binding; P:ion transport; F:metallopeptidase activity; P:transport; P:protein metabolic process; P:pathogenesis; P:transport; P:proteoly…	C:GO:0016021; C:GO:0097708; F:GO:0008233; C:GO:0016323; F:GO:0022891; F:GO:0070011; P:GO:0055085; F:GO:0046872; P:GO:0006811; F:GO:0008237; P:GO:0006810; P:GO:0019538; P:GO:0009405; P:GO:0015457; P:GO:0006508; F:GO:0043169; F:GO:0004175; C:GO:0031410;
KH.C6.147.v2.A.ND1-1	2.43999	0.453165	GUN_RALSO Endoglucanase OS=Ralstonia solanacearum (strain GMI1000) GN=egl PE=3 SV=1	1.06	P:cellular polysaccharide catabolic process; F:RNA polymerase activity; F:aminoacyl-tRNA ligase activity; C:integral component of membrane; P:regulation of cellular process; P:cellular macromolecule metabolic process; F:hydrolase activity, hydrolyzing O-glycosyl compounds; F:nucleoside phosphate binding; C:cytoplasm; F:aminoacyl-tRNA ligase activity; F:metal ion binding; F:ribonucleoside binding;…	P:GO:0044247; F:GO:0097747; F:GO:0004812; C:GO:0016021; P:GO:0051244; P:GO:0034960; F:GO:0016800; F:GO:1901265; C:GO:0005737; F:GO:0017100; F:GO:0046872; F:GO:0032549; F:GO:0008966; F:GO:0016875; P:GO:0034961; F:GO:0003677; F:GO:0016868; F:GO:0004553; F:GO:0035639; F:GO:0016866; P:GO:0005975; P:GO:0043039; F:GO:0008810; F:GO:0016798; P:GO:0043283; C:GO:0005618; F:GO:0043169; P:GO:0000272; P:GO:00…
KH.C1.1246.v1.C.ND1-1	6.77691	1.26019	#N/A	#N/A	#N/A	#N/A
KH.C10.86.v1.A.ND1-1	1.36479	0.254053	PDXB_PSYWF Erythronate-4-phosphate dehydrogenase OS=Psychrobacter (strain PRwf-1) GN=pdxB PE=3 SV=1	7.32	F:protein dimerization activity; P:vitamin B6 metabolic process; P:oxidation-reduction process; F:nucleotide binding; P:pyridoxine biosynthetic process; F:oxidoreductase activity, acting on the CH-OH group of donors, NAD or NADP as acceptor; F:4-phosphoerythronate dehydrogenase activity; P:pyridoxine metabolic process; F:oxidoreductase activity, acting on CH-OH group of donors; C:cytoplasm; F:NAD…	F:GO:0046983; P:GO:0042816; P:GO:0055114; F:GO:0000166; P:GO:0008615; F:GO:0016616; F:GO:0033711; P:GO:0006773; F:GO:0016614; C:GO:0005737; F:GO:0051287;
KH.L119.32.v1.A.nonSL5-1	79.6649	14.853	TBAT_ONCMY Tubulin alpha testis-specific OS=Oncorhynchus mykiss PE=2 SV=1	0	P:microtubule cytoskeleton organization; C:cytoplasmic part; F:hydrolase activity, acting on acid anhydrides, in phosphorus-containing anhydrides; F:nucleoside phosphate binding; F:hydrolase activity, acting on acid anhydrides; P:cytoskeleton organization; C:cytoplasm; P:mitotic cell cycle process; P:cell division; C:polymeric cytoskeletal fiber; F:double-stranded RNA binding; P:organelle organiz…	P:GO:0000226; C:GO:0044444; F:GO:0016818; F:GO:1901265; F:GO:0016817; P:GO:0007010; C:GO:0005737; P:GO:1903047; P:GO:0051301; C:GO:0099513; F:GO:0003725; P:GO:0006996; C:GO:0070062; F:GO:0035639; C:GO:0043232; P:GO:0071310; C:GO:0005881; C:GO:0016023; F:GO:0044822; P:GO:0070887; C:GO:0005829; F:GO:0019899; P:GO:0044772; C:GO:0097708; F:GO:0003676; C:GO:0005634; F:GO:0016462; C:GO:0044430; P:GO:00…
KH.C11.717.v1.C.ND1-1	1.67827	0.313044	ZAN_RABIT Zonadhesin (Fragment) OS=Oryctolagus cuniculus GN=ZAN PE=2 SV=2	6.93	C:other organism cell membrane; F:pyrophosphatase activity; P:response to bacterium; C:nucleus; C:90S preribosome; P:ribonucleoprotein complex assembly; F:nucleic acid binding; C:nuclear part; C:nucleoplasm; P:ribosome biogenesis; P:ribonucleoprotein complex biogenesis; C:intracellular membrane-bounded organelle; P:RNA metabolic process; P:ion transport; F:enzyme inhibitor activity; F:RNA binding…	C:GO:0044218; F:GO:0016462; P:GO:0009617; C:GO:0005634; C:GO:0030686; P:GO:0022618; F:GO:0003676; C:GO:0044428; C:GO:0005654; P:GO:0042254; P:GO:0022613; C:GO:0043231; P:GO:0016070; P:GO:0006811; F:GO:0048551; F:GO:0003723; P:GO:0042742; F:GO:0005524; P:GO:0034600; F:GO:0000166; C:GO:0030529; P:GO:0008217; P:GO:0044179; C:GO:0016021; P:GO:0050832; F:GO:0016818; P:GO:0051336; P:GO:0098542; F:GO:00…
KH.L35.8.v1.C.ND1-1	5.09622	0.950705	#N/A	#N/A	#N/A	#N/A
KH.S617.5.v1.A.ND1-1	2.29034	0.429485	#N/A	#N/A	#N/A	#N/A
KH.S2498.1.v1.A.ND1-1	3.65662	0.694673	#N/A	#N/A	#N/A	#N/A
KH.L133.13.v1.B.nonSL3-1	1.44052	0.273683	#N/A	#N/A	#N/A	#N/A
KH.L154.58.v1.A.ND1-1	10.6623	2.0337	CO6_RAT ame: Full=Complement component C6 Flags: Precursor	5.39e-76	P:protein metabolic process; P:positive regulation of biological process; P:positive regulation of immune response; C:proteasome complex; P:positive regulation of response to stimulus;	P:GO:0019538; P:GO:0043119; P:GO:0050778; C:GO:0000502; P:GO:0048584;
KH.S1330.3.v1.A.ND1-1	1.01488	0.196549	RAB32_HUMAN ame: Full=Ras-related Rab-32	1.62e-96	F:AP-1 adaptor complex binding; C:organelle outer membrane; P:ER to Golgi vesicle-mediated transport; P:protein localization to membrane; P:cellular lipid metabolic process; P:endosomal transport; P:cellular protein localization; P:positive regulation of multi-organism process; C:trans-Golgi network; C:lipid particle; C:cytoplasmic vesicle; F:purine ribonucleoside triphosphate binding; P:positive…	F:GO:0035650; C:GO:0031968; P:GO:0006888; P:GO:0072657; P:GO:0044255; P:GO:0016197; P:GO:0034613; P:GO:0043902; C:GO:0005802; C:GO:0005811; C:GO:0016023; F:GO:0035639; P:GO:0048524; F:GO:0043168; P:GO:0022615; P:GO:0006906; C:GO:0030666; P:GO:0051244; P:GO:0044087; F:GO:0036461; P:GO:1903541; P:GO:0043485; P:GO:0019222; P:GO:0015457; C:GO:0044444; F:GO:0005525; P:GO:0016482; P:GO:0006623; P:GO:00…
KH.C9.267.v1.C.nonSL3-1	1.34718	0.263567	#N/A	#N/A	#N/A	#N/A
KH.C7.280.v1.A.ND1-1	8.1908	1.60599	T2M4_METJA Type-2 restriction enzyme OS=Methanocaldococcus jannaschii (strain ATCC 43067 DSM 2661 JAL-1 JCM 10045 NBRC 100440) GN=mjaIVR PE=1 SV=1	0.262	F:sulfurtransferase activity; P:regulation of cellular component biogenesis; P:macromolecule metabolic process; F:phosphorylase activity; P:regulation of organelle assembly; F:pyrimidine-nucleoside phosphorylase activity; F:pyridoxal phosphate binding; F:cation binding; P:transcription, DNA-templated; P:nucleoside metabolic process; F:transferase activity, transferring sulfur-containing groups; P…	F:GO:0016783; P:GO:0044087; P:GO:0043283; F:GO:0004645; P:GO:1902115; F:GO:0016154; F:GO:0030170; F:GO:0043169; P:GO:0006351; P:GO:0009116; F:GO:0016782; P:GO:0006394; F:GO:0046872; P:GO:0099046; P:GO:0006534; F:GO:0000030; P:GO:0097502; F:GO:0003677; P:GO:0034961; F:GO:0019900; F:GO:0008168; P:GO:0006996; P:GO:0051244; F:GO:0031071; F:GO:0004518; P:GO:0034960; C:GO:0005783; F:GO:0004519; P:GO:00…
KH.C9.873.v1.A.SL1-1	3.01448	0.596504	BLML_HUMAN Beta-lactamase-like 1 OS=Homo sapiens GN=LACTBL1 PE=2 SV=2	9.03e-76	C:outer membrane-bounded periplasmic space; F:serine-type peptidase activity; F:penicillin binding; F:hydrolase activity, acting on carbon-nitrogen (but not peptide) bonds, in cyclic amides; P:response to antibiotic; P:protein metabolic process; P:cell wall organization; P:macromolecule metabolic process; P:proteolysis; P:regulation of cell shape; F:endopeptidase activity; F:hydrolase activity, a…	C:GO:0030288; F:GO:0008236; F:GO:0008658; F:GO:0016812; P:GO:0046677; P:GO:0019538; P:GO:0071555; P:GO:0043283; P:GO:0006508; P:GO:0008360; F:GO:0004175; F:GO:0016810; F:GO:0070008; C:GO:0016021; F:GO:0017171; P:GO:0044036; P:GO:0043285; F:GO:0008233; P:GO:0034960; P:GO:0017001; F:GO:0070011; F:GO:0008800; P:GO:0044248; F:GO:0008238; P:GO:0044038; P:GO:0006026;
KH.S2102.2.v1.A.ND1-1	57.1936	11.3745	YLIE_ECOLI Cyclic di-GMP phosphodiesterase OS=Escherichia coli (strain K12) GN=yliE PE=1 SV=1	3.67	F:phosphoric diester hydrolase activity; C:integral component of membrane; P:oxidation-reduction process; F:sterol 14-demethylase activity; P:sterol biosynthetic process; F:transferase activity, transferring phosphorus-containing groups; P:cellular nitrogen compound metabolic process; F:transition metal ion binding; P:phosphorus metabolic process; P:demethylation; P:purine-containing compound met…	F:GO:0016792; C:GO:0016021; P:GO:0055114; F:GO:0008398; P:GO:0016126; F:GO:0016772; P:GO:0034641; F:GO:0046914; P:GO:0006793; P:GO:0070988; P:GO:0072521; F:GO:0004497; P:GO:0006163; F:GO:0042578; F:GO:0035639; F:GO:1901265; F:GO:0016776; F:GO:0016301; F:GO:0016705; F:GO:0016788; P:GO:0006629; F:GO:0005524; P:GO:0006796; P:GO:1901617; F:GO:0043169; P:GO:0008610; P:GO:1901576; F:GO:0000166; P:GO:00…
KH.S1103.1.v1.B.ND1-1	3.05809	0.609003	R1B11_SOLDE Late blight resistance homolog R1B-11 OS=Solanum demissum GN=R1B-11 PE=5 SV=1	4.23	F:purine ribonucleoside triphosphate binding; F:nucleotide binding; F:ADP binding; P:plant-type hypersensitive response; P:ion transport; F:metal ion binding; F:ATP binding; P:cation transport; F:nucleoside phosphate binding; F:cation binding; F:anion binding; C:cytoplasm; P:defense response; P:transport; P:cellular response to stress;	F:GO:0035639; F:GO:0000166; F:GO:0043531; P:GO:0009626; P:GO:0006811; F:GO:0046872; F:GO:0005524; P:GO:0006812; F:GO:1901265; F:GO:0043169; F:GO:0043168; C:GO:0005737; P:GO:0006952; P:GO:0015457; P:GO:0033554;
KH.L130.4.v2.A.SL2-1	2.67762	0.535208	FK101_ARATHF-box kelch-repeat At4g39580 OS=Arabidopsis thaliana GN=At4g39580 PE=4 SV=1	0.36	P:Wnt signaling pathway; P:macromolecular complex assembly; P:cell differentiation; P:spermatogenesis; P:homeostatic process; C:intracellular non-membrane-bounded organelle; P:multicellular organism development; P:gamete generation; C:cytoskeleton; P:actin cytoskeleton organization; C:postsynaptic membrane; P:cell surface receptor signaling pathway involved in cell-cell signaling; C:actin cytoske…	P:GO:0016055; P:GO:0065003; P:GO:0030154; P:GO:0007283; P:GO:0042592; C:GO:0043232; P:GO:0007275; P:GO:0007276; C:GO:0005856; P:GO:0030036; C:GO:0045211; P:GO:1905114; C:GO:0015629; P:GO:1902589; F:GO:0019904; P:GO:0071844; C:GO:0031461; F:GO:0031208; P:GO:0046907; P:GO:0000902; C:GO:0009288; C:GO:0043025; P:GO:0016192; F:GO:0032403; C:GO:0000139; F:GO:0004842; P:GO:0006888; P:GO:0006461; P:GO:00…
KH.L78.4.v1.C.ND1-1	7.23348	1.44747	#N/A	#N/A	#N/A	#N/A
KH.C1.313.v2.A.nonSL8-2	1.60573	0.325257	BIME_EMENI Negative regulator of mitosis OS=Emericella nidulans (strain FGSC A4 ATCC 38163 CBS NRRL 194 M139) GN=bimE PE=2 SV=2	2.28	F:ubiquitin-protein transferase activity; F:purine ribonucleoside triphosphate binding; C:extracellular exosome; P:nucleobase catabolic process; P:RNA processing; P:mitotic nuclear division; P:exit from mitosis; C:cytoplasmic part; F:adenine deaminase activity; C:integral component of membrane; P:coagulation; P:blood coagulation; P:cellular macromolecule metabolic process; P:cell division; P:ribo…	F:GO:0004842; F:GO:0035639; C:GO:0070062; P:GO:0046113; P:GO:0006394; P:GO:0007067; P:GO:0010458; C:GO:0044444; F:GO:0000034; C:GO:0016021; P:GO:0050817; P:GO:0007596; P:GO:0034960; P:GO:0051301; P:GO:0042274; P:GO:1903047; F:GO:0043022; C:GO:0005737; P:GO:0044712; P:GO:0030163; F:GO:1901265; P:GO:0044267; F:GO:0005524; P:GO:0006145; C:GO:0000152; F:GO:0000166; F:GO:0008640; C:GO:0005680; P:GO:00…
KH.C2.1055.v1.A.nonSL4-1	0.931187	0.191339	PA21B_BOVIN Phospholipase A2 OS=Bos taurus GN=PLA2G1B PE=1 SV=2	1.39e-22	P:defense response to Gram-positive bacterium; P:positive regulation of cell proliferation; P:neutrophil chemotaxis; C:secretory vesicle; P:myeloid leukocyte mediated immunity; P:positive regulation of cell differentiation; P:regulation of signaling; P:plasma lipoprotein particle organization; P:phosphatidylserine metabolic process; P:positive regulation of immune response; P:leukocyte mediated i…	P:GO:0050830; P:GO:0008284; P:GO:0030593; C:GO:0099503; P:GO:0002444; P:GO:0045597; P:GO:0023051; P:GO:0071827; P:GO:0006658; P:GO:0050778; P:GO:0002443; P:GO:0034374; P:GO:0048552; P:GO:1901564; P:GO:0015749; P:GO:0045017; P:GO:0010468; P:GO:0006633; P:GO:0006644; P:GO:0044236; P:GO:0060255; F:GO:0005102; P:GO:0010524; P:GO:0035466; P:GO:0097435; P:GO:0016042; P:GO:0002446; P:GO:0006575; P:GO:00…
KH.C5.302.v4.A.nonSL5-1	1.36244	0.280953	BLVRB_MOUSE Flavin reductase (NADPH) OS=Mus musculus GN=Blvrb PE=2 SV=3	4.3e-31	F:oxidoreductase activity, acting on CH-OH group of donors; F:steroid dehydrogenase activity; F:sterol-4-alpha-carboxylate 3-dehydrogenase (decarboxylating) activity; C:intracellular membrane-bounded organelle; P:sterol biosynthetic process; P:cellular amino acid metabolic process; C:pyruvate dehydrogenase complex; P:translation; F:oxidoreductase activity, acting on the CH-CH group of donors; F:o…	F:GO:0016614; F:GO:0016229; F:GO:0047012; C:GO:0043231; P:GO:0016126; P:GO:0006519; C:GO:0045254; P:GO:0006412; F:GO:0016627; F:GO:0016616; F:GO:0033764; C:GO:0097708; C:GO:0005654; P:GO:1901576; P:GO:0019752; F:GO:0004479; P:GO:0019748; F:GO:0016772; P:GO:0007224; P:GO:1901615; P:GO:0043386; F:GO:0008194; F:GO:0016757; P:GO:0045461; F:GO:0004738; F:GO:0004074; P:GO:0001942; P:GO:0009403; F:GO:00…
KH.C7.387.v1.A.ND1-1	6.78991	1.40422	CBPB1_HUMAN ame: Full=Carboxypeptidase B ame: Full=Pancreas-specific Short=PASP Flags: Precursor	2.27e-120	F:peptidase activity, acting on L-amino acid peptides; C:F-actin capping protein complex; P:autophagy; P:regulation of protein complex assembly; F:actin filament binding; F:metal ion binding; P:regulation of signaling; P:regulation of cellular process; P:regulation of viral process; P:regulation of cellular component biogenesis; F:beta-tubulin binding; C:intercalated disc; P:lamellipodium assembl…	F:GO:0070011; C:GO:0008290; P:GO:0006914; P:GO:0043254; F:GO:0051015; F:GO:0046872; P:GO:0023051; P:GO:0051244; P:GO:0050792; P:GO:0044087; F:GO:0048487; C:GO:0014704; P:GO:0030032; P:GO:0050688; C:GO:1903561; C:GO:0005903; P:GO:0035466; P:GO:0031175; P:GO:1902531; C:GO:0030027; F:GO:0043169; F:GO:0008233; C:GO:0001669; P:GO:0019538; P:GO:0032271; C:GO:0030018; P:GO:0071844; F:GO:0015631; F:GO:00…
KH.C12.280.v1.A.nonSL2-1	2.1982	0.454933	RL11_THICR 50S ribosomal L11 OS=Thiomicrospira crunogena (strain XCL-2) GN=rplK PE=3 SV=1	0.748	F:RNA binding; F:transferase activity, transferring acyl groups; F:RNA binding; P:fatty acid metabolic process; P:cellular macromolecule biosynthetic process; P:lipid metabolic process; C:intracellular ribonucleoprotein complex; F:transferase activity, transferring acyl groups other than amino-acyl groups; F:rRNA binding; F:fatty acid synthase activity; C:integral component of membrane; P:fatty a…	F:GO:0044822; F:GO:0016746; F:GO:0003723; P:GO:0006631; P:GO:0034961; P:GO:0006629; C:GO:0030529; F:GO:0016747; F:GO:0019843; F:GO:0004312; C:GO:0016021; P:GO:0006633; P:GO:0044255; F:GO:0003676; P:GO:0034960; P:GO:0006412; F:GO:0033818; C:GO:0005840; C:GO:0005737;
KH.C10.422.v1.A.ND1-1	2.88572	0.599221	#N/A	#N/A	#N/A	#N/A
KH.L56.3.v1.A.ND1-1	6.31275	1.31211	#N/A	#N/A	#N/A	#N/A
KH.C2.404.v1.A.ND1-1	1.79811	0.375855	PK1L2_HUMAN ame: Full=Polycystic kidney disease 1-like 2 ame: Full=PC1-like 2 ame: Full=Polycystin-1L2 Flags: Precursor	2.8e-52	P:specification of symmetry; P:detection of stimulus involved in sensory perception; P:Golgi vesicle transport; P:intracellular transport; P:genitalia development; P:maintenance of protein location in cell; P:pattern specification process; P:tissue development; P:animal organ development; P:transmembrane transport; P:cellular protein modification process; C:basolateral plasma membrane; F:actinin …	P:GO:0009799; P:GO:0050906; P:GO:0048193; P:GO:0046907; P:GO:0048806; P:GO:0032507; P:GO:0007389; P:GO:0009888; P:GO:0048513; P:GO:0055085; P:GO:0006464; C:GO:0016323; F:GO:0042805; P:GO:0009855; P:GO:0006873; P:GO:0032092; P:GO:0050912; F:GO:0019901; P:GO:0045787; P:GO:0031323; F:GO:0044325; P:GO:0031329; P:GO:0060562; C:GO:0031984; P:GO:0021510; P:GO:0097696; C:GO:0005737; P:GO:0060428; P:GO:00…
KH.S653.4.v1.A.ND1-1	4.45932	0.933494	PTPRJ_CHICK Receptor-type tyrosine-phosphatase eta OS=Gallus gallus GN=PTPRJ PE=2 SV=2	1.84e-06	P:movement of cell or subcellular component; P:response to hormone; P:axis elongation; C:basal lamina; P:regulation of cellular metabolic process; F:cation binding; P:response to alcohol; P:positive regulation of cellular process; P:positive chemotaxis; F:peptidase activator activity; P:negative regulation of cellular process; C:interstitial matrix; F:kinase binding; F:glycoprotein binding; P:cel…	P:GO:0006928; P:GO:0009725; P:GO:0003401; C:GO:0005605; P:GO:0031323; F:GO:0043169; P:GO:0097305; P:GO:0048522; P:GO:0050918; F:GO:0016504; P:GO:0048523; C:GO:0005614; F:GO:0019900; F:GO:0001948; P:GO:0071222; P:GO:0032870; C:GO:0070062; P:GO:0009611; C:GO:0005578; P:GO:0051241; P:GO:0030154; P:GO:0009967; P:GO:0071216; P:GO:0016311; P:GO:0050851; P:GO:0007167; P:GO:2000146; C:GO:0060205; P:GO:00…
KH.L134.15.v1.R.ND2-2	4.97796	1.04381	UN93A_XENLA unc-93 homolog A OS=Xenopus laevis GN=unc93a PE=2 SV=1	1.71e-38	C:intracellular membrane-bounded organelle; C:ATP-binding cassette (ABC) transporter complex; P:intracellular transport; P:anion transport; P:innate immune response-activating signal transduction; C:intracellular vesicle; P:single-organism transport; P:heme transport; P:innate immune response; C:intrinsic component of plasma membrane; F:pyrophosphatase activity; C:plasma membrane protein complex;…	C:GO:0043231; C:GO:0043190; P:GO:0046907; P:GO:0006822; P:GO:0002758; C:GO:0097708; P:GO:0044765; P:GO:0015886; P:GO:0045087; C:GO:0031226; F:GO:0016462; C:GO:0098797; P:GO:0090150; C:GO:0005887; P:GO:0034220; P:GO:0051181; C:GO:0005768; F:GO:0000166; C:GO:0005773; C:GO:0030139; F:GO:0005524; P:GO:0002250; P:GO:0006811; F:GO:1901265; F:GO:0016817; F:GO:0022891; P:GO:0055085; P:GO:0051205; C:GO:00…
KH.L141.54.v1.C.ND1-1	3.84238	0.810281	#N/A	#N/A	#N/A	#N/A
KH.C2.410.v1.A.SL2-2	4.44282	0.937038	TPM_BRABE Tropomyosin OS=Branchiostoma belcheri GN=TPM PE=2 SV=1	1.42e-08	P:regulation of system process; P:cardiac muscle tissue morphogenesis; C:cytosol; P:regulation of cell adhesion; C:leading edge membrane; P:actin-mediated cell contraction; P:regulation of actin filament bundle assembly; P:cell projection organization; F:cytoskeletal protein binding; P:actomyosin structure organization; P:positive regulation of cell adhesion; P:regulation of cellular component bi…	P:GO:0044057; P:GO:0055008; C:GO:0005829; P:GO:0030155; C:GO:0031256; P:GO:0070252; P:GO:0032231; P:GO:0030030; F:GO:0008092; P:GO:0031032; P:GO:0045785; P:GO:0044087; P:GO:0048729; P:GO:0009792; P:GO:2000146; C:GO:0032587; C:GO:0043292; P:GO:0040013; C:GO:0005737; P:GO:0002027; P:GO:0006936; C:GO:0042641; P:GO:0032233; P:GO:0034599; P:GO:0003012; P:GO:0003062; F:GO:0003779; P:GO:0051345; P:GO:19…
KH.S1913.1.v1.A.ND1-1	3.28213	0.693623	#N/A	#N/A	#N/A	#N/A
KH.S2579.1.v1.A.ND1-1	78.1828	16.7612	GSTA5_RAT ame: Full=Glutathione S-transferase alpha-5 ame: Full=GST A5-5 ame: Full=Glutathione S-transferase Yc-2 Short=GST Yc2	7.1e-27	P:positive regulation of biological process; P:protein targeting to membrane; C:cytosol; P:regulation of membrane potential; P:immune response-activating signal transduction; F:calcium channel regulator activity; P:striated muscle cell development; P:mycotoxin metabolic process; P:antigen receptor-mediated signaling pathway; C:intracellular membrane-bounded organelle; C:L-type voltage-gated calci…	P:GO:0043119; P:GO:0006612; C:GO:0005829; P:GO:0042391; P:GO:0002757; F:GO:0005246; P:GO:0055002; P:GO:0043385; P:GO:0050851; C:GO:0043231; C:GO:1990454; P:GO:0019227; P:GO:0099537; P:GO:0019725; P:GO:0048534; P:GO:0050908; P:GO:0046717; P:GO:0055082; P:GO:0046649; C:GO:0005783; P:GO:0051050; P:GO:0050962; P:GO:0007628; P:GO:0048468; F:GO:0042803; P:GO:0055001; P:GO:0086010; P:GO:0032414; F:GO:00…
KH.C9.273.v1.A.SL1-2	1.88615	0.404404	AQP3_RAT ame: Full=Aquaporin-3 Short=AQP-3 ame: Full= kDa water channel ame: Full=Aquaglyceroporin-3	9.11e-91	P:regulation of epidermal cell differentiation; C:intrinsic component of plasma membrane; P:positive regulation of immune system process; P:nucleobase transport; P:response to osmotic stress; F:substrate-specific channel activity; P:cellular response to oxygen-containing compound; F:glycerol channel activity; P:response to calcium ion; P:glycerol transport; P:pyrimidine nucleobase transport; C:in…	P:GO:0045604; C:GO:0031226; P:GO:0002684; P:GO:0015851; P:GO:0006970; F:GO:0022838; P:GO:1901701; F:GO:0015254; P:GO:0051592; P:GO:0015793; P:GO:0015855; C:GO:0005887; P:GO:0042476; P:GO:0001101; F:GO:0046943; P:GO:0044765; P:GO:0033280; P:GO:0009636; C:GO:1903561; P:GO:0007588; P:GO:0008644; F:GO:0015144; F:GO:0005350; F:GO:0005275; P:GO:0009887; P:GO:0071241; F:GO:0015205; P:GO:0046942; P:GO:00…
KH.C3.519.v1.C.ND1-1	3.95031	0.847995	EIF3A_ASPNC Eukaryotic translation initiation factor 3 subunit A OS=Aspergillus niger (strain CBS FGSC A1513) GN=tif32 PE=3 SV=1	3.25	P:ribonucleoprotein complex assembly; F:nucleic acid binding; P:regulation of cellular protein metabolic process; P:ribonucleoprotein complex subunit organization; C:eukaryotic 43S preinitiation complex; F:translation factor activity, RNA binding; C:cytoplasm; C:eukaryotic translation initiation factor 3 complex; P:translation; P:cellular macromolecule metabolic process; P:regulation of cellular …	P:GO:0022618; F:GO:0003676; P:GO:0032268; P:GO:0071826; C:GO:0016282; F:GO:0008135; C:GO:0005737; C:GO:0005852; P:GO:0006412; P:GO:0034960; P:GO:0051244; P:GO:0034961; P:GO:0006413; C:GO:0033290; F:GO:0044822; P:GO:0034600; P:GO:0031323; C:GO:0070993; C:GO:0030529;
KH.C12.16.v2.A.SL1-1	3.39539	0.732244	CBPE_BOVIN ame: Full=Carboxypeptidase E Short=CPE ame: Full=Carboxypeptidase H Short=CPH ame: Full=Enkephalin convertase ame: Full=Prohormone-processing carboxypeptidase Flags: Precursor	3.11e-142	F:cytoskeletal protein binding; C:extracellular exosome; C:secretory granule membrane; C:dendrite; C:intracellular membrane-bounded organelle; C:integral component of membrane; P:regulation of G-protein coupled receptor protein signaling pathway; P:peptide catabolic process; P:cellular catabolic process; P:cardiac chamber morphogenesis; P:second-messenger-mediated signaling; P:cell surface recept…	F:GO:0008092; C:GO:0070062; C:GO:0030667; C:GO:0030425; C:GO:0043231; C:GO:0016021; P:GO:0008277; P:GO:0043171; P:GO:0044248; P:GO:0003206; P:GO:0019932; P:GO:0007166; C:GO:0005794; P:GO:0019722; F:GO:0008237; F:GO:0005102; F:GO:0030159; P:GO:0048875; P:GO:0048878; C:GO:0043204; P:GO:0007600; P:GO:0042592; P:GO:0050877; P:GO:0023051; P:GO:0003208; P:GO:1905114; C:GO:1903561; C:GO:0005634; F:GO:00…
KH.C3.467.v1.C.ND1-1	4.82399	1.05731	#N/A	#N/A	#N/A	#N/A
KH.C1.453.v1.A.nonSL2-1	1.32615	0.29211	MNL2_YEAST Endoplasmic reticulum mannosidase MNL2 OS=Saccharomyces cerevisiae (strain ATCC 204508 S288c) GN=MNL2 PE=1 SV=1	9.74	#N/A	#N/A
KH.C2.1049.v1.A.ND1-1	6.02709	1.33186	CNPY4_BOVIN Canopy homolog 4 OS=Bos taurus GN=CNPY4 PE=2 SV=1	0.223	P:activation of innate immune response; F:purine ribonucleoside triphosphate binding; F:nucleotide binding; P:pattern recognition receptor signaling pathway; F:ATP binding; F:carbon-nitrogen lyase activity; P:cellular amino acid biosynthetic process; P:alpha-amino acid biosynthetic process; P:alpha-amino acid metabolic process; P:innate immune response; C:intracellular organelle lumen; F:receptor…	P:GO:0002218; F:GO:0035639; F:GO:0000166; P:GO:0002221; F:GO:0005524; F:GO:0016840; P:GO:0008652; P:GO:1901607; P:GO:1901605; P:GO:0045087; C:GO:0070013; F:GO:0005102; F:GO:0051082; F:GO:0000062; C:GO:0005788; F:GO:0004056; P:GO:0002758; C:GO:0043231; F:GO:1901265; C:GO:0005737; P:GO:0006519; F:GO:0016842; P:GO:0006591; C:GO:0005783;
KH.C11.458.v1.C.SL1-1	9.72645	2.15255	#N/A	#N/A	#N/A	#N/A
KH.S885.2.v1.R.ND1-1	1.36848	0.304668	YCF4_CUSRE Photosystem I assembly Ycf4 OS=Cuscuta reflexa GN=ycf4 PE=3 SV=1	3.51	C:thylakoid membrane; C:thylakoid; C:intracellular membrane-bounded organelle; C:plastid thylakoid membrane; C:plastid; P:photosynthesis; C:photosystem I; C:integral component of membrane; C:photosystem;	C:GO:0042651; C:GO:0009579; C:GO:0043231; C:GO:0055035; C:GO:0009536; P:GO:0015979; C:GO:0009522; C:GO:0016021; C:GO:0030090;
KH.C1.1270.v1.A.ND1-1	8.145	1.82162	#N/A	#N/A	#N/A	#N/A
KH.L112.31.v1.A.nonSL2-1	14.1037	3.16452	MORN1_HUMAN MORN repeat-containing 1 OS=Homo sapiens GN=MORN1 PE=2 SV=2	8.38e-78	F:phosphotransferase activity, alcohol group as acceptor; F:purine ribonucleoside triphosphate binding; F:kinase activity; F:nucleoside phosphate binding; P:single-organism organelle organization; P:phospholipid metabolic process; P:reproductive shoot system development; C:outer dense fiber; C:cytoplasmic part; C:nuclear chromosome; C:intracellular membrane-bounded organelle; P:cell differentiati…	F:GO:0016773; F:GO:0035639; F:GO:0016301; F:GO:1901265; P:GO:1902589; P:GO:0006644; P:GO:0090567; C:GO:0001520; C:GO:0044444; C:GO:0000228; C:GO:0043231; P:GO:0030154; F:GO:0016772; P:GO:0051321; C:GO:0005856; P:GO:0007276; P:GO:0006793; P:GO:0007275; C:GO:0036126; P:GO:0035082; C:GO:0043232; P:GO:0007283; C:GO:0005819; C:GO:0000794; P:GO:0007281; C:GO:0044428; C:GO:0005829; P:GO:0048232; C:GO:00…
KH.L20.51.v1.A.ND1-1	1.062	0.238471	#N/A	#N/A	#N/A	#N/A
KH.C2.737.v1.A.SL2-1	1.25493	0.283491	SBK1_DANRE Serine threonine- kinase SBK1 OS=Danio rerio GN=sbk1 PE=1 SV=1	4.45e-09	C:cytoskeleton; P:epithelial cell differentiation; C:extracellular vesicle; P:thymus development; C:mitochondrion; P:signal transduction by protein phosphorylation; P:regulation of vesicle-mediated transport; F:nucleotide binding; C:endosome; P:cell cycle arrest; P:chemotaxis; P:positive regulation of transferase activity; P:cellular protein metabolic process; P:multicellular organism development…	C:GO:0005856; P:GO:0030855; C:GO:1903561; P:GO:0048538; C:GO:0005739; P:GO:0023014; P:GO:0060627; F:GO:0000166; C:GO:0005768; P:GO:0007050; P:GO:0006935; P:GO:0051347; P:GO:0044267; P:GO:0007275; F:GO:0005524; P:GO:0060711; P:GO:0019222; F:GO:0019901; P:GO:0008285; P:GO:0033554; P:GO:0051130; C:GO:0005829; F:GO:0019899; P:GO:0043119; P:GO:0007276; F:GO:0000287; P:GO:0006464; P:GO:0009887; F:GO:00…
KH.C4.648.v1.A.SL1-1	1.59442	0.363241	RHBGA_XENLA ame: Full=Ammonium transporter Rh type B-A ame: Full=Rhesus blood group family type B glyco A Short=Rh family type B glyco A Short=Rh type B glyco A	9.54e-131	C:cytoplasmic vesicle; C:integral component of membrane; C:intracellular vesicle; F:substrate-specific transmembrane transporter activity; P:ammonium transport; P:homeostatic process; F:ion transmembrane transporter activity; F:cation transmembrane transporter activity; P:chemical homeostasis; P:ammonia homeostasis; P:nitrogen compound transport; P:transport;	C:GO:0031410; C:GO:0016021; C:GO:0097708; F:GO:0022891; P:GO:0015696; P:GO:0042592; F:GO:0015075; F:GO:0008324; P:GO:0048878; P:GO:0097272; P:GO:0071705; P:GO:0015457;
KH.C7.623.v1.A.ND1-1	26.4331	6.02411	#N/A	#N/A	#N/A	#N/A
KH.S2037.1.v1.A.ND1-1	1.55932	0.355882	SMC3_SCHPO Structural maintenance of chromosomes 3 OS=Schizosaccharomyces pombe (strain 972 ATCC 24843) GN=psm3 PE=1 SV=1	1.85	P:lipid catabolic process; P:amino acid activation; F:hydrolase activity, acting on ester bonds; F:metallopeptidase activity; F:nucleotide binding; F:ATP binding; F:RNA binding; P:RNA metabolic process; F:tRNA binding; P:translation; P:cellular amino acid metabolic process; F:carboxylic ester hydrolase activity; F:nucleic acid binding; F:ligase activity, forming aminoacyl-tRNA and related compoun…	P:GO:0016042; P:GO:0043038; F:GO:0016788; F:GO:0008237; F:GO:0000166; F:GO:0005524; F:GO:0003723; P:GO:0016070; F:GO:0000049; P:GO:0006412; P:GO:0006519; F:GO:0016789; F:GO:0003676; F:GO:0016876; F:GO:0008233; P:GO:0042594; F:GO:0000287; F:GO:0043169; P:GO:0006394; P:GO:0006629; P:GO:0043039; P:GO:0034961; F:GO:0035639; F:GO:0044822; F:GO:0046872; F:GO:0016875; C:GO:0005737; F:GO:0070011; P:GO:00…
KH.L7.17.v1.C.nonSL40-1	1.50176	0.34425	PSMD9_RAT 26S proteasome non-ATPase regulatory subunit 9 OS=Rattus norvegicus GN=Psmd9 PE=1 SV=1	6.3e-24	C:mitochondrial intermembrane space; P:regulation of multi-organism process; P:mitochondrion organization; P:neuron development; P:regulation of signal transduction; P:programmed cell death; F:endopeptidase activity; F:alpha-actinin binding; P:regulation of anatomical structure morphogenesis; F:transcription coactivator activity; C:nucleus; C:nucleoplasm; P:macromolecular complex assembly; F:tran…	C:GO:0005758; P:GO:0043900; P:GO:0007005; P:GO:0048666; P:GO:0035466; P:GO:0016244; F:GO:0004175; F:GO:0051393; P:GO:0022603; F:GO:0003713; C:GO:0005634; C:GO:0005654; P:GO:0065003; F:GO:0003712; P:GO:0030435; P:GO:0051239; P:GO:0035556; C:GO:0008540; P:GO:0070997; P:GO:0023051; P:GO:0001890; C:GO:0043232; P:GO:0071310; P:GO:0071844; P:GO:0040014; P:GO:0022617; P:GO:0019221; P:GO:0051436; P:GO:00…
KH.S433.3.v1.C.SL3-1	1.30872	0.30003	DYHC1_PLAF7 Dynein heavy chain OS=Plasmodium falciparum (isolate 3D7) GN= PE=2 SV=2	1.3	F:pyrophosphatase activity; F:hydrolase activity, acting on acid anhydrides, in phosphorus-containing anhydrides; C:cytoskeletal part; F:hydrolase activity, acting on acid anhydrides; C:cytoplasm; C:microtubule associated complex; F:nucleoside phosphate binding; C:polymeric cytoskeletal fiber; C:microtubule; F:purine ribonucleoside triphosphate binding; F:nucleotide binding; P:oxidation-reduction…	F:GO:0016462; F:GO:0016818; C:GO:0044430; F:GO:0016817; C:GO:0005737; C:GO:0005875; F:GO:1901265; C:GO:0099513; C:GO:0005874; F:GO:0035639; F:GO:0000166; P:GO:0055114; C:GO:0043232; C:GO:0030286; F:GO:0005524; P:GO:0007018; C:GO:0005856;
KH.C11.168.v1.C.ND1-1	1.18495	0.272717	#N/A	#N/A	#N/A	#N/A
KH.L9.37.v1.C.SL4-1	16.009	3.69445	#N/A	#N/A	#N/A	#N/A
KH.S2309.1.v1.A.ND1-1	16.0756	3.71808	DISP2_HUMAN Dispatched homolog 2 OS=Homo sapiens GN=DISP2 PE=2 SV=2	0.752	P:RNA processing; F:cation binding; F:flavin adenine dinucleotide binding; P:cell surface receptor signaling pathway; P:oxidation-reduction process; F:nucleotide binding; P:RNA modification; F:metal ion binding; P:RNA metabolic process; P:cellular macromolecule metabolic process; F:oxidoreductase activity, acting on the CH-CH group of donors; C:cytosol; F:tRNA dihydrouridine synthase activity; C:…	P:GO:0006394; F:GO:0043169; F:GO:0050660; P:GO:0007166; P:GO:0055114; F:GO:0000166; P:GO:0009451; F:GO:0046872; P:GO:0016070; P:GO:0034960; F:GO:0016627; C:GO:0005829; F:GO:0017150; C:GO:0016021; C:GO:0044444; P:GO:0007224;
KH.C9.240.v1.C.ND1-1	1.67268	0.386941	#N/A	#N/A	#N/A	#N/A
KH.S391.2.v2.A.ND2-1	8.27997	1.92856	GR101_LYMST G- coupled receptor GRL101 OS=Lymnaea stagnalis PE=2 SV=1	1.9e-18	C:integral component of plasma membrane; F:choriogonadotropin hormone binding; P:regulation of cellular process; P:cellular response to endogenous stimulus; F:G-protein coupled peptide receptor activity; P:oocyte maturation; F:transmembrane signaling receptor activity; P:follicle-stimulating hormone signaling pathway; C:intrinsic component of plasma membrane; P:G-protein coupled receptor signalin…	C:GO:0005887; F:GO:0038106; P:GO:0051244; P:GO:0071495; F:GO:0008528; P:GO:0001556; F:GO:0004926; P:GO:0042699; C:GO:0031226; P:GO:0007187; F:GO:0017046; P:GO:0008285; P:GO:0045137; C:GO:0005768; P:GO:1902531; P:GO:0035466; P:GO:0042700; P:GO:0048523; C:GO:0016021; P:GO:0048522; P:GO:0071371; P:GO:0031325; P:GO:0048552; P:GO:0007188; P:GO:0050877; F:GO:0001653; P:GO:0007186; P:GO:0023051; C:GO:00…
KH.S699.1.v1.C.ND1-1	48.9667	11.4058	#N/A	#N/A	#N/A	#N/A
KH.S815.2.v1.A.ND1-1	3.5799	0.836163	GLNE_ERWCT Glutamate-ammonia-ligase adenylyltransferase OS=Erwinia carotovora atroseptica (strain SCRI 1043 ATCC BAA-672) GN=glnE PE=3 SV=1	0.929	F:transferase activity, transferring phosphorus-containing groups; F:nucleic acid binding; F:cation binding; F:ATP binding; P:RNA processing; F:magnesium ion binding; F:iron-sulfur cluster binding; F:4 iron, 4 sulfur cluster binding; F:transferase activity, transferring one-carbon groups; F:adenylyltransferase activity; P:macromolecule methylation; F:methyltransferase activity; F:GTP binding; P:c…	F:GO:0016772; F:GO:0003676; F:GO:0043169; F:GO:0005524; P:GO:0006396; F:GO:0000287; F:GO:0051536; F:GO:0051539; F:GO:0016741; F:GO:0070566; P:GO:0043414; F:GO:0008168; F:GO:0005525; P:GO:0034960; F:GO:0016462; F:GO:0000166; F:GO:0008173; F:GO:0004480; F:GO:0016779; F:GO:0003723; F:GO:0035639; F:GO:0016818; F:GO:1901265; P:GO:0001510; P:GO:0016070; F:GO:0016817; F:GO:0046872;
KH.L116.9.v1.A.nonSL8-1	17.1335	4.00456	TTC36_DANRE Tetratricopeptide repeat 36 OS=Danio rerio GN=ttc36 PE=2 SV=1	1.35e-47	C:microtubule cytoskeleton; C:organelle outer membrane; C:nuclear part; C:plastid outer membrane; P:determination of bilateral symmetry; C:plastid; P:cilium assembly; P:transport; C:chloroplast outer membrane; P:fertilization; P:pattern specification process; P:embryonic morphogenesis; C:cytoplasm; P:single fertilization; F:nucleoside phosphate binding; F:purine ribonucleoside triphosphate bindin…	C:GO:0015630; C:GO:0031968; C:GO:0044428; C:GO:0009527; P:GO:0009855; C:GO:0009536; P:GO:0042384; P:GO:0006810; C:GO:0009707; P:GO:0009566; P:GO:0007389; P:GO:0048598; C:GO:0005737; P:GO:0007338; F:GO:1901265; F:GO:0035639; P:GO:0071844; C:GO:0005654; P:GO:0006461; P:GO:0009799; C:GO:0009507; C:GO:0043231; P:GO:0030031; P:GO:0065003; P:GO:0045184; P:GO:0032474; C:GO:0016021; F:GO:0005525; C:GO:00…
KH.C6.237.v1.A.ND1-1	1.09467	0.257333	GRLN_DICDI Metabotropic glutamate receptor N OS=Dictyostelium discoideum GN=grlN PE=2 SV=1	0.000527	C:Golgi cisterna; P:multicellular organism development; F:nucleotidyltransferase activity; P:ammonium ion metabolic process; F:nucleotide binding; F:oxidoreductase activity, acting on the CH-OH group of donors, NAD or NADP as acceptor; C:organelle subcompartment; C:intracellular membrane-bounded organelle; P:DNA conformation change; F:oxidoreductase activity, acting on CH-OH group of donors; P:vi…	C:GO:0031985; P:GO:0007275; F:GO:0016779; P:GO:0097164; F:GO:0000166; F:GO:0016616; C:GO:0031984; C:GO:0043231; P:GO:0071103; F:GO:0016614; P:GO:0042816; C:GO:0033647; F:GO:0016772; F:GO:0003676; P:GO:0022415; F:GO:0033711; F:GO:0043169; F:GO:0051287; P:GO:0034641; P:GO:0006351; F:GO:0046872; F:GO:0016766; C:GO:0098791; F:GO:0004766; P:GO:0034961; F:GO:0003677; P:GO:0006996; P:GO:0055114; F:GO:00…
KH.C2.300.v2.A.ND1-2	0.947332	0.222717	EST2E_MOUSE Pyrethroid hydrolase Ces2e OS=Mus musculus GN=Ces2e PE=1 SV=1	9.59e-87	P:short-chain fatty acid metabolic process; P:plasma lipoprotein particle assembly; C:intracellular membrane-bounded organelle; C:endoplasmic reticulum lumen; C:endoplasmic reticulum; F:sterol esterase activity; P:cell differentiation; P:cellular developmental process; F:carboxylic ester hydrolase activity; P:very-low-density lipoprotein particle assembly; F:methylumbelliferyl-acetate deacetylase…	P:GO:0046459; P:GO:0034377; C:GO:0043231; C:GO:0005788; C:GO:0005783; F:GO:0004771; P:GO:0030154; P:GO:0048869; F:GO:0016789; P:GO:0034379; F:GO:0047374; C:GO:0005811; P:GO:0009636; C:GO:0070013; C:GO:0005829; F:GO:0004806; F:GO:0019213; P:GO:0044242; P:GO:0006805; C:GO:0044444; C:GO:0016021; P:GO:0044255; P:GO:0006633; P:GO:0046461; P:GO:0006629; F:GO:0016788; P:GO:0030855; C:GO:0043232; P:GO:00…
KH.C1.1283.v1.R.ND1-1	1.29846	0.306089	CAHM2_RAT Calcium homeostasis modulator 2 OS=Rattus norvegicus GN=Calhm2 PE=2 SV=1	3.58	C:intrinsic component of plasma membrane; F:ion channel activity; P:ion transmembrane transport; P:transport; F:substrate-specific transmembrane transporter activity; C:integral component of plasma membrane; F:substrate-specific channel activity; P:transmembrane transport;	C:GO:0031226; F:GO:0005216; P:GO:0034220; P:GO:0015457; F:GO:0022891; C:GO:0005887; F:GO:0022838; P:GO:0055085;
KH.L119.11.v1.A.nonSL2-1	94.6855	22.341	TBAT_ONCMY Tubulin alpha testis-specific OS=Oncorhynchus mykiss PE=2 SV=1	0	C:cytoplasmic vesicle; P:cellular response to chemical stimulus; C:extracellular vesicle; P:cell division; C:polymeric cytoskeletal fiber; C:cytoplasmic ribonucleoprotein granule; P:cellular response to organic substance; F:nucleotide binding; F:RNA binding; C:extracellular exosome; C:cytoplasm; C:nucleus; P:mitotic cell cycle phase transition; F:enzyme binding; C:cytosol; F:ubiquitin protein lig…	C:GO:0016023; P:GO:0070887; C:GO:1903561; P:GO:0051301; C:GO:0099513; C:GO:0036464; P:GO:0071310; F:GO:0000166; F:GO:0044822; C:GO:0070062; C:GO:0005737; C:GO:0005634; P:GO:0044772; F:GO:0019899; C:GO:0005829; F:GO:0031625; C:GO:0097708; P:GO:0000226; F:GO:0016817; C:GO:0043231; F:GO:0003676; F:GO:0003725; C:GO:0005856; C:GO:0036064; P:GO:0030705; F:GO:0016462; F:GO:0005525; C:GO:0043232; C:GO:00…
KH.S2820.1.v1.A.nonSL5-1	21.961	5.18188	TRPM6_MOUSE Transient receptor potential cation channel subfamily M member 6 OS=Mus musculus GN=Trpm6 PE=2 SV=1	2.62	P:response to organic substance; C:integral component of membrane; F:nucleoside phosphate binding; C:intracellular membrane-bounded organelle; F:purine ribonucleoside triphosphate binding; P:response to pheromone; F:ATP binding; C:plastid; C:chloroplast; P:G-protein coupled receptor signaling pathway; P:protein metabolic process;	P:GO:0010033; C:GO:0016021; F:GO:1901265; C:GO:0043231; F:GO:0035639; P:GO:0019236; F:GO:0005524; C:GO:0009536; C:GO:0009507; P:GO:0007186; P:GO:0019538;
KH.L97.2.v1.C.ND1-1	1.41082	0.333061	ISX_HUMAN ame: Full=Intestine-specific homeobox ame: Full=RAX-like homeobox	2.19e-28	F:transcription factor activity, RNA polymerase II core promoter proximal region sequence-specific binding; F:RNA polymerase II transcription factor activity, sequence-specific DNA binding; F:nucleic acid binding; P:RNA metabolic process; P:regulation of metabolic process; F:kinase binding; F:DNA binding; P:regulation of signaling; P:regulation of cellular process; P:embryonic morphogenesis; P:ne…	F:GO:0000982; F:GO:0000981; F:GO:0003676; P:GO:0016070; P:GO:0019222; F:GO:0019900; F:GO:0043566; P:GO:0023051; P:GO:0051244; P:GO:0048598; P:GO:0030182; P:GO:0033554; F:GO:0001077; F:GO:0046982; P:GO:0035466; P:GO:0048522; C:GO:0044428; P:GO:0048704; P:GO:0030326; P:GO:0042551; P:GO:0007517; F:GO:0019904; F:GO:0019899; F:GO:0044822; P:GO:0009967; P:GO:0035107; P:GO:0009952; P:GO:0030154; P:GO:00…
KH.S2067.1.v1.A.ND2-1	2.23329	0.531008	IDH_STRSLIsocitrate dehydrogenase	1.29	C:cytoplasm; P:hematopoietic progenitor cell differentiation; F:transferase activity, transferring nitrogenous groups; P:cytolysis in other organism; F:transmembrane receptor protein phosphatase activity; F:receptor binding; P:phosphorus metabolic process; F:phosphoric diester hydrolase activity; P:cellular component assembly; P:glial cell differentiation; P:organic acid metabolic process; P:cell…	C:GO:0005737; P:GO:0002244; F:GO:0016769; P:GO:0001901; F:GO:0019198; F:GO:0005102; P:GO:0006793; F:GO:0008081; P:GO:0071844; P:GO:0043360; P:GO:0006082; P:GO:0006520; P:GO:0055114; P:GO:0007157; F:GO:0004926; P:GO:0006519; P:GO:0007267; P:GO:0098742; F:GO:0016616; F:GO:0016614; P:GO:0097105; P:GO:0019752; F:GO:0005001; P:GO:0099536; P:GO:0048812; P:GO:0098609; P:GO:0030030; F:GO:0050839; C:GO:00…
KH.S599.1.v1.A.ND1-1	1.80452	0.430557	ANFD_RHOCA Nitrogenase iron-iron alpha chain OS=Rhodobacter capsulatus GN=anfD PE=3 SV=1	0.126	P:cellular response to extracellular stimulus; P:DNA conformation change; F:oxidoreductase activity, acting on the CH-CH group of donors; P:cellular response to stress; P:cellular response to DNA damage stimulus; P:cellular amino acid metabolic process; P:SOS response; F:iron-sulfur cluster binding; F:nucleic acid binding; F:pyrophosphatase activity; P:nitrogen cycle metabolic process; F:nucleoti…	P:GO:0031668; P:GO:0071103; F:GO:0016627; P:GO:0033554; P:GO:0006974; P:GO:0006519; P:GO:0009432; F:GO:0051536; F:GO:0003676; F:GO:0016462; P:GO:0071941; F:GO:0000166; F:GO:0016725; F:GO:0005524; P:GO:0006310; C:GO:0005737; F:GO:0016817; F:GO:0016730; F:GO:1901265; F:GO:0016726; F:GO:0016628; P:GO:0034960; P:GO:0009089; F:GO:0008839; F:GO:0018697; P:GO:0007001; F:GO:0016818; P:GO:0009399; P:GO:00…
KH.C3.336.v1.A.ND1-1	1.04179	0.250226	#N/A	#N/A	#N/A	#N/A
KH.C7.15.v1.A.SL1-1	18.6981	4.50927	WSDU1_DANRE ame: Full=WD SAM and U-box domain-containing 1	2.83e-71	P:multicellular organism development; C:cytoskeletal part; C:cytoplasm; C:microtubule organizing center;	P:GO:0007275; C:GO:0044430; C:GO:0005737; C:GO:0005815;
KH.S913.2.v1.A.ND1-1	8.31101	2.00434	ACE1_CAEEL Acetylcholinesterase 1 OS=Caenorhabditis elegans GN=ace-1 PE=1 SV=1	2.57e-10	P:receptor internalization; P:osteoblast development; F:triglyceride lipase activity; C:Golgi apparatus; P:synapse assembly; P:plasma lipoprotein particle assembly; P:short-chain fatty acid metabolic process; F:laminin binding; P:system development; C:intracellular non-membrane-bounded organelle; P:plasma lipoprotein particle organization; P:regulation of signaling; P:DNA metabolic process; P:cel…	P:GO:0031623; P:GO:0002076; F:GO:0004806; C:GO:0005794; P:GO:0007416; P:GO:0034377; P:GO:0046459; F:GO:0043236; P:GO:0048731; C:GO:0043232; P:GO:0071827; P:GO:0023051; P:GO:0006259; P:GO:0071844; P:GO:1901576; C:GO:0048471; F:GO:0043621; P:GO:0007399; C:GO:0005634; P:GO:0043112; C:GO:0043231; C:GO:0005788; F:GO:0042803; F:GO:0004771; P:GO:0065003; P:GO:0010842; P:GO:0060041; P:GO:0001919; C:GO:00…
KH.S1042.1.v1.A.ND1-1	1.70105	0.411345	CYBR1_XENLA Cytochrome b reductase 1 OS=Xenopus laevis GN=cybrd1 PE=2 SV=2	0.657	C:integral component of lumenal side of endoplasmic reticulum membrane; P:cellular macromolecule metabolic process; F:oxidoreductase activity, oxidizing metal ions, NAD or NADP as acceptor; P:single-organism catabolic process; P:RNA secondary structure unwinding; F:nucleoside phosphate binding; F:kinase activity; F:hydrolase activity, acting on acid anhydrides; C:integral component of membrane; P…	C:GO:0071556; P:GO:0034960; F:GO:0016723; P:GO:0044712; P:GO:0010501; F:GO:1901265; F:GO:0016301; F:GO:0016817; C:GO:0016021; P:GO:0050776; P:GO:0006394; F:GO:0043169; F:GO:0046872; C:GO:0098791; C:GO:0016023; P:GO:0006208; C:GO:0070062; C:GO:0000323; F:GO:0035639; F:GO:0003677; P:GO:0034961; C:GO:0005765; C:GO:0071458; C:GO:0031984; P:GO:0042254; P:GO:0019222; P:GO:0016070; F:GO:0000293; P:GO:00…
KH.S1965.1.v1.A.ND1-2	1.73534	0.419639	MCM6M_XENTR Maternal DNA replication licensing factor mcm6 OS=Xenopus tropicalis GN=mmcm6 PE=2 SV=1	7.81	P:organelle organization; F:nucleotide binding; F:purine ribonucleoside triphosphate binding; F:DNA binding; P:DNA metabolic process; F:metal ion binding; F:ATP binding; P:DNA replication initiation; F:cation binding; C:MCM complex; C:chromatin; P:cell cycle; P:chromosome organization; P:regulation of macromolecule metabolic process; P:regulation of DNA metabolic process; F:nucleic acid binding; …	P:GO:0006996; F:GO:0000166; F:GO:0035639; F:GO:0003677; P:GO:0006259; F:GO:0046872; F:GO:0005524; P:GO:0006270; F:GO:0043169; C:GO:0042555; C:GO:0000785; P:GO:0007049; P:GO:0007001; P:GO:0060255; P:GO:0051052; F:GO:0003676; C:GO:0005634; F:GO:0016462; F:GO:0016818; P:GO:0071103; C:GO:0044427; C:GO:0043231; F:GO:1901265; P:GO:0019222; F:GO:0016817; P:GO:0006260; P:GO:0034960;
KH.C3.563.v1.C.SL1-1	10.1121	2.45482	ACT3_LIMPO ame: Full=Actin-3 Flags: Precursor	0	C:MLL5-L complex; P:tube formation; C:extracellular vesicle; P:enzyme linked receptor protein signaling pathway; P:meiosis II cytokinesis; P:tissue homeostasis; C:axon; P:immune response-regulating cell surface receptor signaling pathway involved in phagocytosis; F:kinase binding; P:chromatin organization; F:nucleoside phosphate binding; C:membrane microdomain; P:single-organism organelle organiz…	C:GO:0070688; P:GO:0035148; C:GO:1903561; P:GO:0007167; P:GO:0007111; P:GO:0001894; C:GO:0030424; P:GO:0002433; F:GO:0019900; P:GO:0006325; F:GO:1901265; C:GO:0098857; P:GO:1902589; C:GO:0034708; P:GO:0071844; P:GO:0016192; C:GO:0005884; C:GO:0045121; P:GO:0010927; C:GO:0030027; C:GO:0043005; C:GO:0031011; C:GO:0036464; C:GO:0035060; F:GO:0008092; C:GO:0090544; P:GO:0060255; P:GO:0002118; P:GO:00…
KH.C3.721.v1.A.SL2-1	1.4315	0.348403	COBD_THETN Threonine-phosphate decarboxylase OS=Thermoanaerobacter tengcongensis (strain DSM 15242 JCM 11007 NBRC 100824 MB4) GN=cobD PE=3 SV=1	2.12	F:NADH dehydrogenase (quinone) activity; P:cobalamin biosynthetic process; F:quinone binding; F:carbon-carbon lyase activity; F:purine ribonucleoside triphosphate binding; F:phosphotransferase activity, alcohol group as acceptor; F:nucleoside phosphate binding; F:kinase activity; P:transport; F:NADH dehydrogenase activity; F:threonine-phosphate decarboxylase activity; P:oxidation-reduction proces…	F:GO:0050136; P:GO:0009236; F:GO:0048038; F:GO:0016830; F:GO:0035639; F:GO:0016773; F:GO:1901265; F:GO:0016301; P:GO:0006810; F:GO:0003954; F:GO:0048472; P:GO:0055114; P:GO:0009235; F:GO:0016772; P:GO:0006519; P:GO:1901605; P:GO:0009066; F:GO:0005524; P:GO:0006796; P:GO:1901607; F:GO:0016651; F:GO:0016831; P:GO:0016310; C:GO:0005737; P:GO:0008652; F:GO:0051287; F:GO:0004413; P:GO:0006793; F:GO:00…
KH.S1847.2.v1.A.nonSL2-1	1.17969	0.288082	#N/A	#N/A	#N/A	#N/A
KH.S1396.1.v1.A.ND1-1	1.24118	0.303653	#N/A	#N/A	#N/A	#N/A
KH.S768.3.v1.A.ND1-1	12.6605	3.10253	#N/A	#N/A	#N/A	#N/A
KH.C3.886.v1.C.SL1-1	1.05502	0.259527	SLIT1_HUMAN ame: Full=Slit homolog 1 Short=Slit-1 ame: Full=Multiple epidermal growth factor-like domains 4 Short=Multiple EGF-like domains 4 Flags: Precursor	1.32e-19	P:neuron development; P:regulation of developmental process; P:regulation of metabolic process; C:cytoplasmic part; P:regulation of axon extension; P:axon guidance; P:negative chemotaxis; P:cell migration; P:regulation of macromolecule metabolic process; P:regulation of cellular process; P:animal organ morphogenesis; C:intracellular membrane-bounded organelle; P:chemotaxis; P:negative regulation …	P:GO:0048666; P:GO:0050793; P:GO:0019222; C:GO:0044444; P:GO:0030516; P:GO:0007411; P:GO:0050919; P:GO:0016477; P:GO:0060255; P:GO:0051244; P:GO:0009887; C:GO:0043231; P:GO:0006935; P:GO:0051129; P:GO:0010605; P:GO:0032330; P:GO:0048638; P:GO:0021885; P:GO:0006928; P:GO:0021954; P:GO:0045595; P:GO:0097485; F:GO:0005102; P:GO:0022029; P:GO:0048468; P:GO:0048523;
KH.C7.479.v1.A.nonSL3-1	4.55626	1.13011	MURC_MYC PAUDP N-acetylmuramate-L-alanine ligase OS=Mycobacterium paratuberculosis (strain ATCC BAA-968 K-10) GN=murC PE=3 SV=1	4.5	F:purine ribonucleoside triphosphate binding; F:nucleoside phosphate binding; F:UDP-N-acetylmuramate-L-alanine ligase activity; P:cell wall macromolecule biosynthetic process; P:regulation of cell shape; F:acid-amino acid ligase activity; P:cell division; F:ATP binding; P:cell wall organization; P:cell cycle; C:cytoplasm; P:cell wall macromolecule metabolic process; F:ligase activity, forming car…	F:GO:0035639; F:GO:1901265; F:GO:0008763; P:GO:0044038; P:GO:0008360; F:GO:0016881; P:GO:0051301; F:GO:0005524; P:GO:0071555; P:GO:0007049; C:GO:0005737; P:GO:0044036; F:GO:0016879; P:GO:0034960; F:GO:0000166;
KH.S916.2.v1.A.ND1-1	2.89089	0.717846	IDH_STRSL Isocitrate dehydrogenase	1.66	P:cell projection organization; P:regulation of neural precursor cell proliferation; P:tricarboxylic acid cycle; C:vacuolar membrane; F:oxidoreductase activity, acting on the CH-OH group of donors, NAD or NADP as acceptor; F:oxidoreductase activity, acting on CH-OH group of donors; F:aminoacyl-tRNA hydrolase activity; C:intracellular membrane-bounded organelle; P:neuron projection morphogenesis; …	P:GO:0030030; P:GO:2000177; P:GO:0006099; C:GO:0005774; F:GO:0016616; F:GO:0016614; F:GO:0004045; C:GO:0043231; P:GO:0048812; C:GO:0097708; F:GO:0035091; P:GO:0070727; P:GO:0071844; P:GO:0000045; C:GO:0031410; P:GO:0043360; P:GO:0055114; P:GO:0070925; C:GO:0000407; P:GO:0034497; C:GO:0005737; P:GO:0002244; P:GO:0001901; F:GO:1901981; P:GO:0045184; C:GO:0005794; F:GO:0008081; P:GO:0016237; C:GO:00…
KH.C12.58.v1.A.SL4-1	1.08749	0.271251	FCER2_MOUSE Low affinity immunoglobulin epsilon Fc receptor OS=Mus musculus GN=Fcer2 PE=2 SV=1	5.16e-14	C:proteinaceous extracellular matrix; P:dermatan sulfate biosynthetic process; F:mannose binding; P:single-organism catabolic process; P:aminoglycan metabolic process; P:defense response; P:extracellular structure organization; C:integral component of membrane; P:negative regulation of growth of symbiont in host; P:negative regulation of viral process; C:collagen trimer; P:killing by host of symb…	C:GO:0005578; P:GO:0030208; F:GO:0005537; P:GO:0044712; P:GO:0006022; P:GO:0002217; P:GO:0043062; C:GO:0016021; P:GO:0044130; P:GO:0048525; C:GO:0005581; P:GO:0051873; C:GO:0070013; C:GO:0031225; P:GO:0001867; F:GO:0005539; P:GO:0043283; F:GO:0005540; F:GO:0043169; P:GO:0071845; F:GO:0046872; P:GO:0008228; P:GO:0030203; F:GO:0005509; P:GO:0044126; P:GO:0051050; F:GO:0048306; P:GO:0030198; P:GO:00…
KH.C14.198.v1.C.ND1-1	0.965179	0.241328	GLGB_FELCA 1,4-alpha-glucan-branching enzyme OS=Felis catus GN=GBE1 PE=2 SV=1	5.07e-103	P:glucan biosynthetic process; C:amyloplast; C:chloroplast; F:transferase activity, transferring hexosyl groups; P:glycogen biosynthetic process; F:hydrolase activity, hydrolyzing O-glycosyl compounds; C:extracellular exosome; P:carbohydrate metabolic process; C:extracellular vesicle; P:single-organism carbohydrate metabolic process; P:cellular carbohydrate biosynthetic process; F:hydrolase activ…	P:GO:0009250; C:GO:0009501; C:GO:0009507; F:GO:0016758; P:GO:0005978; F:GO:0004553; C:GO:0070062; P:GO:0005975; C:GO:1903561; P:GO:0044723; P:GO:0034637; F:GO:0016798; F:GO:0043169; F:GO:0016757; P:GO:0044262; C:GO:0044444; C:GO:0009536; P:GO:0006091; P:GO:0033692; C:GO:0005829; P:GO:0006073; P:GO:0044264; F:GO:0016932; C:GO:0005737; P:GO:0005977; C:GO:0043231; F:GO:0003844;
KH.C5.446.v2.B.SL2-1	2.87632	0.719591	#N/A	#N/A	#N/A	#N/A
KH.C8.629.v1.C.SL2-1	1.37065	0.343089	#N/A	#N/A	#N/A	#N/A
KH.C7.534.v2.A.ND1-1	1.8789	0.471656	MFAP4_HUMAN ame: Full=Microfibril-associated glyco 4 Flags: Precursor	3.73e-44	P:locomotory exploration behavior; P:synapse organization; P:positive regulation of cellular process; C:membrane raft; P:extracellular matrix assembly; P:cellular component assembly; P:learning or memory; P:associative learning; P:positive regulation of transmission of nerve impulse; C:membrane microdomain; P:innate immune response; P:cellular response to radiation; F:actin filament binding; P:mo…	P:GO:0035641; P:GO:0050808; P:GO:0048522; C:GO:0045121; P:GO:0085029; P:GO:0071844; P:GO:0007611; P:GO:0008306; P:GO:0051971; C:GO:0098857; P:GO:0002226; P:GO:0071478; F:GO:0051015; P:GO:0050804; P:GO:0051966; C:GO:1903561; C:GO:0005578; P:GO:0009314; P:GO:0008284; P:GO:0001867; F:GO:0005102; P:GO:0022029; P:GO:0007612; P:GO:0071214; P:GO:0010468; C:GO:0005614; P:GO:0031102; P:GO:0060291; P:GO:00…
KH.S2646.1.v2.B.SL1-1	2.33058	0.589612	SOX_BOVIN Peroxisomal sarcosine oxidase OS=Bos taurus GN=PIPOX PE=2 SV=2	1.75e-16	C:cell wall; F:acid-amino acid ligase activity; F:L-pipecolate oxidase activity; P:alpha-amino acid metabolic process; P:oxidation-reduction process; F:purine ribonucleoside triphosphate binding; P:acetyl-CoA metabolic process; P:organic acid metabolic process; F:nucleoside phosphate binding; C:cytoplasm; F:pantoate-beta-alanine ligase activity; F:oxidoreductase activity, acting on the CH-NH2 gro…	C:GO:0005618; F:GO:0016881; F:GO:0050031; P:GO:1901605; P:GO:0055114; F:GO:0035639; P:GO:0006084; P:GO:0006082; F:GO:1901265; C:GO:0005737; F:GO:0004592; F:GO:0016638; P:GO:0015940; P:GO:0006793; F:GO:0005102; C:GO:0070013; F:GO:0016645; C:GO:0044444; F:GO:0016879; P:GO:0016054; F:GO:0008115; F:GO:0016639; P:GO:1901606; C:GO:0005782; C:GO:0031907; P:GO:0046653; F:GO:0000166; P:GO:0009110; P:GO:00…
KH.S1828.2.v1.B.ND1-1	1.00278	0.25423	SAMD3_MOUSE Sterile alpha motif domain-containing 3 OS=Mus musculus GN=Samd3 PE=2 SV=3	0.000358	C:cytoplasm; F:nucleoside phosphate binding; F:aminoacyl-tRNA editing activity; F:aminoacyl-tRNA ligase activity; P:translation; P:cellular macromolecule metabolic process; P:cellular amino acid metabolic process; F:carboxylic ester hydrolase activity; F:cis-trans isomerase activity; F:ligase activity, forming aminoacyl-tRNA and related compounds; F:aminoacyl-tRNA ligase activity; P:cellular prot…	C:GO:0005737; F:GO:1901265; F:GO:0002161; F:GO:0017100; P:GO:0006412; P:GO:0034960; P:GO:0006519; F:GO:0016789; F:GO:0016859; F:GO:0016876; F:GO:0004812; P:GO:0006464; P:GO:0043039; P:GO:0043038; F:GO:0003755; F:GO:0016788; P:GO:0034961; P:GO:0006450; F:GO:0000166; F:GO:0035639; F:GO:0005524; P:GO:0044267; C:GO:0009279; F:GO:0016875;
KH.C8.808.v1.A.SL3-1	1.33618	0.338991	#N/A	#N/A	#N/A	#N/A
KH.L69.11.v1.A.ND1-1	6.5913	1.67362	von Willebrand factor type EGF and pentraxin domain-containing 1 OS=Rattus norvegicus GN=Svep1 PE=1 SV=1	0.194	F:nucleic acid binding; P:cellular macromolecule metabolic process; F:nucleoside phosphate binding; P:RNA metabolic process; C:cytoplasm; F:tRNA binding; F:RNA binding; F:metal ion binding; F:ATP binding; F:RNA binding; P:RNA modification; F:calcium ion binding; F:purine ribonucleoside triphosphate binding; F:nucleotide binding; F:sulfurtransferase activity; F:cation binding; F:transferase activi…	F:GO:0003676; P:GO:0034960; F:GO:1901265; P:GO:0016070; C:GO:0005737; F:GO:0000049; F:GO:0044822; F:GO:0046872; F:GO:0005524; F:GO:0003723; P:GO:0009451; F:GO:0005509; F:GO:0035639; F:GO:0000166; F:GO:0016783; F:GO:0043169; F:GO:0016782; P:GO:0006394;
KH.C12.646.v1.A.SL1-1	6.61937	1.68253	EPDR1_MOUSE Mammalian ependymin-related 1 OS=Mus musculus GN=Epdr1 PE=2 SV=1	3.52e-19	P:cell-substrate adhesion; F:metal ion binding; P:pathogenesis; C:vacuole; C:lytic vacuole; C:extracellular exosome; C:extracellular vesicle; F:cation binding; F:calcium ion binding; P:response to defenses of other organism involved in symbiotic interaction; P:response to host defenses; P:modulation by symbiont of host defense response; C:intracellular membrane-bounded organelle; P:cell-matrix ad…	P:GO:0031589; F:GO:0046872; P:GO:0009405; C:GO:0005773; C:GO:0000323; C:GO:0070062; C:GO:1903561; F:GO:0043169; F:GO:0005509; P:GO:0052173; P:GO:0052200; P:GO:0052031; C:GO:0043231; P:GO:0007160;
KH.S873.2.v1.A.nonSL1-1	2.8283	0.720262	CLIP1_HUMAN CAP-Gly domain-containing linker 1 OS=Homo sapiens GN=CLIP1 PE=1 SV=2	0.529	P:protein metabolic process; F:very-low-density lipoprotein particle receptor binding; C:axoneme; C:trichocyst; P:regulation of beta-amyloid clearance; P:neurological system process; F:hydrolase activity, acting on acid anhydrides; P:sister chromatid cohesion; F:enzyme binding; P:cell projection organization; C:cytoplasmic vesicle membrane; C:microtubule cytoskeleton; C:cytoplasmic vesicle; F:RNA…	P:GO:0019538; F:GO:0070326; C:GO:0005930; C:GO:0055039; P:GO:1900221; P:GO:0050877; F:GO:0016817; P:GO:0007062; F:GO:0019899; P:GO:0030030; C:GO:0030659; C:GO:0015630; C:GO:0031410; F:GO:0044822; C:GO:0034361; C:GO:0000776; P:GO:0000090; P:GO:0071827; C:GO:0032391; P:GO:0001578; C:GO:0043264; C:GO:0035371; P:GO:0032594; P:GO:0006351; C:GO:0005654; P:GO:0006461; C:GO:0005813; C:GO:0005881; C:GO:00…
KH.C12.94.v1.A.ND1-1	3.07434	0.786632	#N/A	#N/A	#N/A	#N/A
KH.S602.5.v1.B.ND1-1	1.22857	0.31455	CL18A_MOU SEC-type lectin domain family 18 member A OS=Mus musculus GN=Clec18a PE=2 SV=1	1.33e-05	C:endoplasmic reticulum; P:positive regulation of signal transduction; P:innate immune response activating cell surface receptor signaling pathway; P:positive regulation of cytokine production; P:defense response to fungus; P:defense response; C:integral component of membrane; P:positive regulation of multicellular organismal process; P:defense response to other organism; P:endocytosis; C:Golgi a…	C:GO:0005783; P:GO:0009967; P:GO:0002220; P:GO:0001819; P:GO:0050832; P:GO:0002217; C:GO:0016021; P:GO:0051240; P:GO:0098542; P:GO:0016196; C:GO:0005794; F:GO:0005539; P:GO:0007166; P:GO:0015457; F:GO:0005540; C:GO:0016529; F:GO:0043169; P:GO:0023051; C:GO:0016023; F:GO:0046872; F:GO:0030247; C:GO:0005924; P:GO:0002218; C:GO:0070062; F:GO:0042803; P:GO:0031668; C:GO:0043231; P:GO:0002758; C:GO:00…
KH.C14.486.v1.B.ND1-1	1.61112	0.412742	CAPSD_FDVS major capsid OS=Fiji disease virus (isolate Sugarcane) GN=S2 PE=4 SV=1	0.696	C:endoplasmic reticulum; P:protein complex assembly; F:uridylyltransferase activity; P:cellular component assembly; F:nucleotidyltransferase activity; F:protein binding involved in protein folding; C:organelle envelope; P:cell-cell adhesion via plasma-membrane adhesion molecules; C:T=2 icosahedral viral capsid; C:integral component of membrane; F:transferase activity, transferring phosphorus-cont…	C:GO:0005783; P:GO:0006461; F:GO:0070569; P:GO:0071844; F:GO:0016779; F:GO:0044183; C:GO:0031967; P:GO:0098742; C:GO:0039616; C:GO:0016021; F:GO:0016772; P:GO:0065003; F:GO:0005509; C:GO:0043231; P:GO:0007339; F:GO:0046872; P:GO:0005996; P:GO:0044723; P:GO:0007156; C:GO:0005737; P:GO:0007338; C:GO:0019030; C:GO:0005635; P:GO:0005975; P:GO:0019318; F:GO:0043169; P:GO:0009566; F:GO:0051082; P:GO:00…
KH.C6.129.v1.R.nonSL3-1	1.06868	0.2738	NGN1_DANRE Neurogenin-1 OS=Danio rerio GN=neurog1 PE=2 SV=1	3.47e-28	P:anterior/posterior pattern specification; C:perikaryon; P:epithelial cell differentiation; P:nitric oxide mediated signal transduction; P:transdifferentiation; P:response to monosaccharide; F:transcription factor binding; P:multicellular organism development; P:forebrain development; P:positive regulation of sequence-specific DNA binding transcription factor activity; P:positive regulation of n…	P:GO:0009952; C:GO:0043204; P:GO:0030855; P:GO:0007263; P:GO:0060290; P:GO:0034284; F:GO:0008134; P:GO:0007275; P:GO:0030900; P:GO:0051091; P:GO:0051962; P:GO:0032844; P:GO:0048598; P:GO:0019222; P:GO:0048513; P:GO:0001654; P:GO:0048839; P:GO:0030182; C:GO:0043025; F:GO:0003676; C:GO:0044428; P:GO:0043119; P:GO:0021542; F:GO:0001078; P:GO:0043388; F:GO:0001076; F:GO:0003690; P:GO:0045165; P:GO:00…
KH.S496.3.v1.C.ND1-1	1.7731	0.454687	SSRP_CORDI -binding OS=Corynebacterium diphtheriae (strain ATCC 700971 NCTC 13129 Biotype gravis) GN=smpB PE=3 SV=1	0.0466	P:cellular glucose homeostasis; C:cytoplasm; C:nucleus; P:regulation of multi-organism process; P:cellular response to hypoxia; P:cellular response to organic substance; F:nucleotide binding; C:extracellular vesicle; P:positive regulation of locomotion; F:cation binding; P:regulation of locomotion; P:positive regulation of cell proliferation; P:transport; P:regulation of hemostasis; P:proteolysis…	P:GO:0001678; C:GO:0005737; C:GO:0005634; P:GO:0043900; P:GO:0071456; P:GO:0071310; F:GO:0000166; C:GO:1903561; P:GO:0040017; F:GO:0043169; P:GO:0040012; P:GO:0008284; P:GO:0006810; P:GO:1900046; P:GO:0006508; P:GO:0048583; F:GO:0046872; P:GO:0007599; P:GO:0030155; P:GO:0048232; P:GO:0043119; P:GO:0055082; C:GO:0005925; P:GO:0034961; P:GO:0007276; P:GO:0030334; P:GO:0070997; P:GO:0006442; P:GO:00…
KH.L161.6.v1.A.ND1-1	1.40979	0.361523	#N/A	#N/A	#N/A	#N/A
KH.L61.15.v1.R.ND1-1	3.33405	0.858074	MORN5_DANRE MORN repeat-containing 5 OS=Danio rerio GN=morn5 PE=2 SV=1	3.73e-40	P:small GTPase mediated signal transduction; C:endosome; P:positive regulation of transferase activity; F:Rab guanyl-nucleotide exchange factor activity; P:endosomal transport; P:trans-synaptic signaling; P:multicellular organism development; C:postsynaptic density; C:cytoskeleton; P:response to oxidative stress; P:embryo development ending in birth or egg hatching; C:ruffle; C:cytosol; F:enzyme …	P:GO:0007264; C:GO:0005768; P:GO:0051347; F:GO:0017112; P:GO:0016197; P:GO:0099537; P:GO:0007275; C:GO:0014069; C:GO:0005856; P:GO:0006979; P:GO:0009792; C:GO:0001726; C:GO:0005829; F:GO:0019899; P:GO:0051345; C:GO:0043005; F:GO:0042802; P:GO:0007276; C:GO:0043025; P:GO:0007283; F:GO:0005088; P:GO:0006996; P:GO:0009790; C:GO:0016023; P:GO:0007032; P:GO:0048858; F:GO:0005089; C:GO:0043197; F:GO:00…
KH.S1120.4.v1.A.ND1-1	2.75949	0.711553	FOLD2_NOCSJ Bifunctional 2 OS=Nocardioides (strain BAA-499 JS614) GN=folD2 PE=3 SV=1	2.5	F:hydrolase activity, acting on carbon-nitrogen (but not peptide) bonds, in cyclic amidines; F:nucleic acid binding; P:one-carbon metabolic process; F:pyrophosphatase activity; F:hydrolase activity, acting on carbon-nitrogen (but not peptide) bonds; P:one-carbon metabolic process; P:folic acid-containing compound metabolic process; P:heterocycle metabolic process; P:cellular amino acid metabolic …	F:GO:0016814; F:GO:0003676; P:GO:0019753; F:GO:0016462; F:GO:0016810; P:GO:0006730; P:GO:0006760; P:GO:0046483; P:GO:0006519; P:GO:0006412; F:GO:0000166; P:GO:0006790; P:GO:0072522; F:GO:0005525; P:GO:0006575; P:GO:0006413; P:GO:0044271; F:GO:0019238; F:GO:0016818; F:GO:0016645; F:GO:0016817; P:GO:0044272; F:GO:0008135; C:GO:0005737; F:GO:1901265; P:GO:0034960; F:GO:0035639; F:GO:0004488; P:GO:00…
KH.C5.625.v1.A.ND1-1	2.42104	0.624723	KLH12_DANRE ame: Full=Kelch 12	2.83e-54	C:cytoplasmic part; P:cellular protein modification process; P:multicellular organism development; C:cytoskeleton; C:intracellular non-membrane-bounded organelle; P:transport; P:cellular protein metabolic process; P:cellular macromolecule metabolic process;	C:GO:0044444; P:GO:0006464; P:GO:0007275; C:GO:0005856; C:GO:0043232; P:GO:0006810; P:GO:0044267; P:GO:0034960;
KH.C8.726.v1.A.nonSL2-1	0.911023	0.236851	Y325_THEMA Uncharacterized oxidoreductase TM_0325 OS=Thermotoga maritima (strain ATCC 43589 MSB8 DSM 3109 JCM 10099) GN=TM_0325 PE=3 SV=1	8.85e-35	P:acetoin metabolic process; P:acetoin catabolic process; F:3-oxoacyl-[acyl-carrier-protein] reductase (NADPH) activity; F:nucleotide binding; P:siderophore biosynthetic process; P:cellular biosynthetic process; P:fatty acid metabolic process; P:epithelial cell differentiation; C:extracellular vesicle; F:2-(R)-hydroxypropyl-CoM dehydrogenase activity; P:cellular lipid metabolic process; F:tropino…	P:GO:0045149; P:GO:0045150; F:GO:0004316; F:GO:0000166; P:GO:0019290; P:GO:0044249; P:GO:0006631; P:GO:0030855; C:GO:1903561; F:GO:0050574; P:GO:0044255; F:GO:0050358; P:GO:0042592; F:GO:0003858; P:GO:0042180; F:GO:0016616; P:GO:0019395; F:GO:0016627; P:GO:0046483; F:GO:0016614; P:GO:0043451; P:GO:0017000; P:GO:0055114; F:GO:0050661; C:GO:0070062; P:GO:0050801; P:GO:0042208; P:GO:0006629; F:GO:00…
KH.C6.170.v1.A.ND1-1	1.24227	0.323134	SYGB_VIBVY Glycine-tRNA ligase beta subunit OS=Vibrio vulnificus (strain YJ016) GN=glyS PE=3 SV=1	0.0384	C:cytoplasm; F:nucleoside phosphate binding; F:aminoacyl-tRNA ligase activity; P:cellular macromolecule metabolic process; P:translation; P:cellular response to DNA damage stimulus; P:cellular response to stress; P:cellular amino acid metabolic process; F:nucleic acid binding; F:ligase activity, forming aminoacyl-tRNA and related compounds; F:aminoacyl-tRNA ligase activity; F:cation binding; P:am…	C:GO:0005737; F:GO:1901265; F:GO:0017100; P:GO:0034960; P:GO:0006412; P:GO:0006974; P:GO:0033554; P:GO:0006519; F:GO:0003676; F:GO:0016876; F:GO:0004812; F:GO:0043169; P:GO:0043038; P:GO:0043039; P:GO:0034984; F:GO:0003677; P:GO:0034961; P:GO:0006281; F:GO:0035639; F:GO:0000166; F:GO:0005524; F:GO:0046872; P:GO:0006259; P:GO:0009615; P:GO:0006310; F:GO:0016875;
KH.C2.1090.v1.A.nonSL5-1	1.90906	0.496838	LINES_HUMAN Lines homolog OS=Homo sapiens GN=LINS PE=2 SV=2	0.183	P:chemical homeostasis; C:Golgi apparatus; P:regulation of macromolecule metabolic process; C:bounding membrane of organelle; P:response to toxic substance; P:regulation of macrophage derived foam cell differentiation; P:response to nitrosative stress; F:protein dimerization activity; F:glycoprotein transporter activity; F:hydrolase activity, acting on acid anhydrides, in phosphorus-containing an…	P:GO:0048878; C:GO:0005794; P:GO:0060255; C:GO:0098588; P:GO:0009636; P:GO:0010743; P:GO:0051409; F:GO:0046983; F:GO:0034437; F:GO:0016818; C:GO:0009897; P:GO:0016125; P:GO:0010468; P:GO:0034374; P:GO:0032365; F:GO:0046906; P:GO:0055099; P:GO:0015914; P:GO:0015669; P:GO:0010888; P:GO:0055114; P:GO:0071827; P:GO:0009891; F:GO:0015248; P:GO:0010885; F:GO:0005344; P:GO:0015457; F:GO:0043178; P:GO:00…
KH.S1750.1.v1.A.ND1-1	1.53288	0.399647	R114L_MOUSE Meiotic recombination REC114-like OS=Mus musculus PE=1 SV=1	1.81e-12	F:oxidoreductase activity, acting on paired donors, with incorporation or reduction of molecular oxygen, reduced iron-sulfur protein as one donor, and incorporation of one atom of oxygen; F:transferase activity, transferring glycosyl groups; P:regulation of gene expression; C:cytoplasm; F:glucuronosyltransferase activity; P:cell division; F:tetrapyrrole binding; P:cellular macromolecule metabolic…	F:GO:0016713; F:GO:0016932; P:GO:0010468; C:GO:0005737; F:GO:0003981; P:GO:0051301; F:GO:0046906; P:GO:0034960; P:GO:0051244; P:GO:0060255; C:GO:0005794; C:GO:0098588; C:GO:0000139; C:GO:0016021; P:GO:0006351; F:GO:0043169; P:GO:0000902; P:GO:0019383; P:GO:0051321; P:GO:0055114; P:GO:0034961; F:GO:0003677; P:GO:0006259; P:GO:0044711; F:GO:0046872; F:GO:0018683; P:GO:0030206; P:GO:0019222; C:GO:00…
KH.S2190.1.v1.A.ND1-1	3.84207	1.00285	#N/A	#N/A	#N/A	#N/A
KH.C3.760.v1.A.SL1-1	0.948498	0.247586	TITIN_MOUSE Titin OS=Mus musculus GN=Ttn PE=1 SV=1	7.44e-08	C:nucleoplasm part; C:host cell membrane; P:cellular macromolecule metabolic process; P:regulation of cellular process; F:DNA binding; C:S-layer; C:intracellular organelle lumen; C:cytoplasmic part; C:integral component of membrane; P:negative regulation of cell adhesion; F:cation binding; P:regulation of cellular metabolic process; P:embryonic appendage morphogenesis; C:cell wall; P:regulation o…	C:GO:0044451; C:GO:0033644; P:GO:0034960; P:GO:0051244; F:GO:0043566; C:GO:0030115; C:GO:0070013; C:GO:0044444; C:GO:0016021; P:GO:0007162; F:GO:0043169; P:GO:0031323; P:GO:0035113; C:GO:0005618; P:GO:0008360; P:GO:0006394; P:GO:0048522; P:GO:0005975; C:GO:0016604; P:GO:0006810; P:GO:0071555; P:GO:0043283; P:GO:0006401; P:GO:0051236; P:GO:0051028; P:GO:0034961; F:GO:0003677; C:GO:0070062; F:GO:00…
KH.C11.715.v1.A.ND1-1	2.86824	0.749193	R4RL2_HUMAN ame: Full=Reticulon-4 receptor-like 2 ame: Full=Nogo receptor-like 3 ame: Full=Nogo-66 receptor homolog 1 ame: Full=Nogo-66 receptor-related 2 Short= 2 Flags: Precursor	4.4e-22	P:regulation of epithelial cell migration; P:negative chemotaxis; P:regulation of cellular component biogenesis; P:regulation of signaling; P:animal organ morphogenesis; P:regulation of catalytic activity; P:negative regulation of signal transduction; P:regulation of cellular process; P:axon guidance; P:cellular response to chemical stimulus; P:cellular response to organic substance; P:gland deve…	P:GO:0010632; P:GO:0050919; P:GO:0044087; P:GO:0023051; P:GO:0009887; P:GO:0050790; P:GO:0009968; P:GO:0051244; P:GO:0007411; P:GO:0070887; P:GO:0071310; P:GO:0048732; P:GO:0019222; C:GO:0031226; P:GO:0021885; P:GO:0010605; P:GO:0048522; C:GO:0043005; P:GO:0072358; P:GO:0035466; P:GO:0035239; P:GO:0030308; C:GO:0016021; P:GO:0006935; P:GO:0016477; P:GO:0060255; P:GO:0048731; P:GO:0001667; C:GO:00…
KH.C10.215.v1.A.ND1-1	1.36267	0.355952	LSPA_SYNWW Lipo signal peptidase OS=Syntrophomonas wolfei wolfei (strain DSM 2245B Goettingen) GN=lspA PE=3 SV=1	3.4	C:integral component of membrane; F:peptidase activity; P:protein metabolic process; P:proteolysis; F:peptidase activity, acting on L-amino acid peptides; F:endopeptidase activity;	C:GO:0016021; F:GO:0008233; P:GO:0019538; P:GO:0006508; F:GO:0070011; F:GO:0004175;
KH.C11.47.v1.A.ND1-1	2.83521	0.740616	#N/A	#N/A	#N/A	#N/A
KH.C12.178.v1.A.ND1-1	4.29328	1.12398	OPGH_CUPPJ Glucans biosynthesis glucosyltransferase H OS=Cupriavidus pinatubonensis (strain JMP134 LMG 1197) GN=opgH PE=3 SV=1	0.713	C:cytoplasmic part; F:cysteine-type peptidase activity; P:cellular polysaccharide biosynthetic process; C:integral component of membrane; C:peptidase complex; P:regulation of macromolecule metabolic process; F:cysteine-type peptidase activity; P:positive regulation of signal transduction; P:protein modification by small protein removal; P:regulation of gene expression; P:membrane fusion involved …	C:GO:0044444; F:GO:0008234; P:GO:0033692; C:GO:0016021; C:GO:1905368; P:GO:0060255; F:GO:0004220; P:GO:0009967; P:GO:0070646; P:GO:0010468; P:GO:0039663; F:GO:0016932; F:GO:0070011; F:GO:0046872; P:GO:0023051; P:GO:0016569; F:GO:0036459; P:GO:0016570; P:GO:0043632; P:GO:0044803; C:GO:0000124; P:GO:0034637; P:GO:0007166; F:GO:0043169; P:GO:0006325; P:GO:1905114; P:GO:0016055; C:GO:0005829; F:GO:00…
KH.C4.215.v1.A.ND1-1	1.6244	0.425612	PTLH_STRAW 1-deoxypentalenic acid 11-beta-hydroxylase OS=Streptomyces avermitilis (strain ATCC 31267 DSM 46492 JCM 5070 NCIMB 12804 NRRL 8165 MA-4680) GN=ptlH PE=1 SV=2	1.11e-06	P:thyroid hormone metabolic process; F:oxidoreductase activity, acting on NAD(P)H; P:hydrogen peroxide biosynthetic process; P:fatty acid metabolic process; P:cellular biosynthetic process; C:microbody lumen; P:response to oxidative stress; P:hydrogen peroxide catabolic process; C:mitochondrion; C:peroxisomal matrix; P:lactone biosynthetic process; P:cellular lipid metabolic process; F:heme bindi…	P:GO:0042403; F:GO:0016651; P:GO:0050665; P:GO:0006631; P:GO:0044249; C:GO:0031907; P:GO:0006979; P:GO:0042744; C:GO:0005739; C:GO:0005782; P:GO:1901336; P:GO:0044255; F:GO:0020037; P:GO:0051591; P:GO:0042335; F:GO:0046914; F:GO:0016174; P:GO:0046700; C:GO:0005777; P:GO:0019395; P:GO:0046483; C:GO:0043231; P:GO:0044248; F:GO:0016706; C:GO:0042579; F:GO:0048244; P:GO:0006590; F:GO:0048029; F:GO:00…
KH.S2205.1.v1.A.ND1-1	3.32852	0.87404	VIRA_VIBAN Virulence OS=Vibrio anguillarum GN=virA PE=3 SV=1	2.6	P:pathogenesis;	P:GO:0009405;
KH.C14.504.v1.C.nonSL2-1	7.69211	2.03757	#N/A	#N/A	#N/A	#N/A
KH.C1.973.v1.B.ND1-1	1.8348	0.486579	FBK16_ARATH F-box kelch-repeat At1g27420 OS=Arabidopsis thaliana GN=At1g27420 PE=4 SV=2	1.52e-05	F:identical protein binding; P:intracellular transport; P:cellular component assembly; C:cullin-RING ubiquitin ligase complex; P:cell surface receptor signaling pathway involved in cell-cell signaling; P:mitotic cell cycle process; P:ER to Golgi vesicle-mediated transport; C:nucleoplasm; P:protein complex assembly; C:Golgi membrane; P:regulation of Wnt signaling pathway; F:ubiquitin-protein trans…	F:GO:0042802; P:GO:0046907; P:GO:0071844; C:GO:0031461; P:GO:1905114; P:GO:1903047; P:GO:0006888; C:GO:0005654; P:GO:0006461; C:GO:0000139; P:GO:0008590; F:GO:0004842; P:GO:0030163; C:GO:0044444; P:GO:0051244; C:GO:0044430; P:GO:0016192; C:GO:0043231; P:GO:0035466; P:GO:0065003; P:GO:0016055; P:GO:0014706; P:GO:0007067; P:GO:0019222; C:GO:0005815; C:GO:0005856; P:GO:0007275; F:GO:0042803; C:GO:00…
KH.S1202.2.v1.B.ND1-1	5.23171	1.38907	ARGJ_LEPIN Arginine biosynthesis bifunctional OS=Leptospira interrogans serogroup Icterohaemorrhagiae serovar Lai (strain 56601) GN=argJ PE=3 SV=1	6.5	F:acetyltransferase activity; F:transferase activity, transferring acyl groups; P:alpha-amino acid biosynthetic process; P:cellular amino acid metabolic process; F:transferase activity, transferring acyl groups other than amino-acyl groups; C:cytoplasm; P:cellular amino acid biosynthetic process;	F:GO:0016407; F:GO:0016746; P:GO:1901607; P:GO:0006519; F:GO:0016747; C:GO:0005737; P:GO:0008652;
KH.C1.342.v1.A.nonSL2-1	7.50636	1.9986	#N/A	#N/A	#N/A	#N/A
KH.C3.346.v1.A.SL2-1	3.73407	0.995445	PORB_PSEAE Porin B OS=Pseudomonas aeruginosa (strain ATCC 15692 PAO1 1C PRS 101 LMG 12228) GN=oprB PE=1 SV=1	0.253	F:cation binding; P:lipid metabolic process; F:phosphatidylserine decarboxylase activity; P:cellular protein modification process; P:transport; P:gas transport; P:cellular macromolecule metabolic process; F:carbon-carbon lyase activity; P:cellular protein metabolic process; F:oxygen transporter activity; F:tetrapyrrole binding; P:cellular biosynthetic process; P:proteolysis; P:single-organism tra…	F:GO:0043169; P:GO:0006629; F:GO:0004609; P:GO:0006464; P:GO:0015457; P:GO:0015669; P:GO:0034960; F:GO:0016830; P:GO:0044267; F:GO:0005344; F:GO:0046906; P:GO:0044249; P:GO:0006508; P:GO:0044765; P:GO:0006810; F:GO:0020037; P:GO:0046474; P:GO:0019538; F:GO:0046872; F:GO:0015268; F:GO:0008234; F:GO:0046914; C:GO:0016021; P:GO:0055114; P:GO:0008643; P:GO:0015671; F:GO:0016831; F:GO:0070011; P:GO:00…
KH.C5.439.v1.A.ND1-1	4.40899	1.17856	PHLB2_MOUSE Pleckstrin homology-like domain family B member 2 OS=Mus musculus GN=Phldb2 PE=1 SV=2	0.039	P:cell migration; P:muscle system process; C:condensed nuclear chromosome; P:regulation of actin filament bundle assembly; P:cellular component assembly; F:single-stranded DNA binding; C:myosin complex; C:plastid outer membrane; P:photosynthesis; P:cilium assembly; C:intracellular non-membrane-bounded organelle; C:cell-substrate adherens junction; P:regulation of epithelial to mesenchymal transit…	P:GO:0016477; P:GO:0003012; C:GO:0000794; P:GO:0032231; P:GO:0071844; F:GO:0003697; C:GO:0016459; C:GO:0009527; P:GO:0015979; P:GO:0060271; C:GO:0043232; C:GO:0005924; P:GO:0010717; F:GO:0004518; P:GO:0048552; C:GO:0000228; P:GO:0051301; C:GO:0005730; C:GO:0005813; P:GO:0016044; P:GO:0051093; C:GO:0044450; P:GO:1901201; P:GO:1901203; P:GO:0045184; C:GO:0032391; P:GO:0016244; P:GO:0030030; P:GO:00…
KH.S1172.2.v1.C.ND1-1	41.6762	11.157	#N/A	#N/A	#N/A	#N/A
KH.L149.37.v1.A.ND1-1	1.31696	0.352936	CAMP1_HUMAN Calmodulin-regulated spectrin-associated 1 OS=Homo sapiens GN=CAMSAP1 PE=1 SV=2	0.358	P:protein targeting to vacuole; C:polymeric cytoskeletal fiber; C:nucleus; P:vacuolar transport; C:cytoplasm; P:transport; F:tubulin binding; F:ubiquitin binding; C:cytoplasmic vesicle; C:intracellular vesicle; P:ascospore-type prospore assembly; P:membrane organization; P:transport; F:cytoskeletal protein binding; P:cell projection organization; C:endosome membrane; C:cytosol; C:cytoskeleton; P:…	P:GO:0006623; C:GO:0099513; C:GO:0005634; P:GO:0007034; C:GO:0005737; P:GO:0015457; F:GO:0015631; F:GO:0043130; C:GO:0016023; C:GO:0097708; P:GO:0031321; P:GO:0016044; P:GO:0006810; F:GO:0008092; P:GO:0030030; C:GO:0010008; C:GO:0005829; C:GO:0005856; P:GO:0015031; C:GO:0036452; C:GO:0005768; P:GO:0006996; C:GO:0033565; C:GO:0043232; P:GO:0031175; C:GO:0043231; C:GO:0031902; P:GO:0006900; P:GO:00…
KH.C12.128.v2.A.SL2-1	31.8993	8.56461	ATG2B_MOUSE ame: Full=Autophagy-related 2 homolog B	9.91e-92	P:autophagosome assembly; C:cytoplasmic part; P:autophagy; P:single-organism catabolic process; P:organelle assembly; C:pre-autophagosomal structure; P:cellular component assembly; P:nucleophagy; P:cellular catabolic process; P:mitophagy;	P:GO:0000045; C:GO:0044444; P:GO:0006914; P:GO:0044712; P:GO:0070925; C:GO:0000407; P:GO:0071844; P:GO:0044804; P:GO:0044248; P:GO:0000422;
KH.C5.325.v1.A.SL1-1	12.9198	3.499	MGST1_PIG ame: Full=Microsomal glutathione S-transferase 1 Short=Microsomal GST-1 ame: Full=Microsomal GST-I	9.85e-46	P:cellular modified amino acid metabolic process; P:fatty acid derivative metabolic process; P:cellular response to organic substance; P:cellular response to chemical stimulus; P:response to cytokine; P:response to organic substance; P:response to organic cyclic compound; P:glutathione derivative metabolic process; P:cellular macromolecule biosynthetic process; P:macromolecular complex assembly; …	P:GO:0006575; P:GO:1901568; P:GO:0071310; P:GO:0070887; P:GO:0034097; P:GO:0010033; P:GO:0014070; P:GO:1901685; P:GO:0034645; P:GO:0065003; P:GO:0051244; F:GO:0004364; P:GO:1901687; P:GO:0071844; C:GO:0044428; P:GO:0006461; P:GO:1901570; P:GO:0006805; F:GO:0043295; P:GO:0006982; P:GO:0055114; F:GO:0004602; F:GO:0016766; P:GO:0033993; C:GO:0016021; P:GO:0034960; C:GO:0005743; P:GO:0098869; P:GO:00…
KH.C2.563.v1.A.ND1-1	1.14126	0.309643	#N/A	#N/A	#N/A	#N/A
KH.L164.4.v1.A.ND1-1	6.45218	1.75286	#N/A	#N/A	#N/A	#N/A
KH.C7.739.v1.A.ND1-1	34.1496	9.2939	#N/A	#N/A	#N/A	#N/A
KH.S1202.1.v1.A.ND2-2	1.77916	0.484931	POL_IPMA Pol poly OS=Mouse intracisternal a-particle MIA14 GN=pol PE=3 SV=1	5.48	F:nuclease activity; P:cellular macromolecule metabolic process; F:cation transmembrane transporter activity; F:glutaminyl-tRNA synthase (glutamine-hydrolyzing) activity; F:carbon-nitrogen ligase activity, with glutamine as amido-N-donor; F:ATPase activity, coupled to transmembrane movement of substances; P:establishment of integrated proviral latency; F:endonuclease activity; C:cytoplasm; F:hydr…	F:GO:0004518; P:GO:0034960; F:GO:0008324; F:GO:0050567; F:GO:0016884; F:GO:0042626; P:GO:0075713; F:GO:0004519; C:GO:0005737; F:GO:0016817; F:GO:0022891; F:GO:1901265; F:GO:0004491; P:GO:0071897; F:GO:0015075; F:GO:0016903; C:GO:0044444; F:GO:0097747; P:GO:0044271; P:GO:0017183; P:GO:0006810; P:GO:0043283; F:GO:0016620; P:GO:0015457; P:GO:0044409; P:GO:0034641; F:GO:0043169; F:GO:0034061; P:GO:00…
KH.S1100.2.v1.C.ND1-1	3.89953	1.06419	#N/A	#N/A	#N/A	#N/A
KH.L116.29.v1.A.nonSL2-1	2.65891	0.727457	ARGC_METS 4N-acetyl-gamma-glutamyl-phosphate reductase OS=Methylobacterium (strain 4-46) GN=argC PE=3 SV=1	8.1	P:cellular amino acid metabolic process; P:alpha-amino acid biosynthetic process; F:oxidoreductase activity, acting on the aldehyde or oxo group of donors, NAD or NADP as acceptor; F:N-acetyl-gamma-glutamyl-phosphate reductase activity; C:cytoplasm; F:NAD binding; P:cellular amino acid biosynthetic process; F:protein dimerization activity; F:oxidoreductase activity, acting on the aldehyde or oxo …	P:GO:0006519; P:GO:1901607; F:GO:0016620; F:GO:0003942; C:GO:0005737; F:GO:0051287; P:GO:0008652; F:GO:0046983; F:GO:0016903; F:GO:0000166; P:GO:0055114;
KH.L87.10.v1.C.SL2-1	1.62313	0.44494	#N/A	#N/A	#N/A	#N/A
KH.C11.673.v1.A.SL2-1	0.952983	0.261914	TNNI3_HORSE Troponin cardiac muscle OS=Equus caballus GN=TNNI3 PE=2 SV=3	3.44e-59	F:kinase binding; C:intracellular non-membrane-bounded organelle; P:cellular homeostasis; P:cellular chemical homeostasis; F:metal ion binding; P:regulation of signaling; F:ion channel regulator activity; P:heart development; C:contractile fiber; F:cation binding; P:cardiac muscle tissue morphogenesis; P:muscle system process; P:movement of cell or subcellular component; P:heart contraction; F:ca…	F:GO:0019900; C:GO:0043232; P:GO:0019725; P:GO:0055082; F:GO:0046872; P:GO:0023051; F:GO:0099106; P:GO:0007507; C:GO:0043292; F:GO:0043169; P:GO:0055008; P:GO:0003012; P:GO:0006928; P:GO:0060047; F:GO:0005246; C:GO:0005861; P:GO:0051336; C:GO:0030016; P:GO:0060255; P:GO:0001976; C:GO:0044444; P:GO:0003015; P:GO:0070252; P:GO:0006941; P:GO:0014733; P:GO:0060415; P:GO:0010468; P:GO:0001570; C:GO:00…
KH.C1.273.v1.R.ND1-1	1.25248	0.344518	TATB_NITEC Sec-independent translocase OS=Nitrosomonas eutropha (strain C91) GN=tatB PE=3 SV=1	0.58	P:trans-synaptic signaling; P:regulation of neuron death; P:ion transport; F:ion channel activity; C:postsynaptic membrane; P:protein transmembrane transport; F:protein domain specific binding; F:scaffold protein binding; P:regulation of postsynaptic membrane potential; F:macromolecule transmembrane transporter activity; P:ion transmembrane transport; P:glutamate receptor signaling pathway; P:reg…	P:GO:0099537; P:GO:1901214; P:GO:0006811; F:GO:0005216; C:GO:0045211; P:GO:0071806; F:GO:0019904; F:GO:0097110; P:GO:0060078; F:GO:0022884; P:GO:0034220; P:GO:0007215; P:GO:0051128; C:GO:0005887; C:GO:0031226; C:GO:0098797; P:GO:0098609; P:GO:0035235; P:GO:0099536; F:GO:0008565; P:GO:0098742; P:GO:0007267; F:GO:0030165; F:GO:0004926; C:GO:0033281; P:GO:0060079; P:GO:0007157; P:GO:0006810; F:GO:00…
KH.C7.807.v1.A.SL2-1	6.56336	1.81378	#N/A	#N/A	#N/A	#N/A
KH.C12.42.v1.A.ND1-1	1.04482	0.289061	CD63_RAT CD63 antigen OS=Rattus norvegicus GN=Cd63 PE=1 SV=2	7.23e-24	P:regulation of localization; P:exocytosis; P:cellular macromolecule localization; P:transport; P:cellular pigment accumulation; P:cell migration; P:protein maturation; P:regulation of signaling; C:cytoplasm; P:positive regulation of cell adhesion; C:pigment granule; P:negative regulation of signal transduction; P:secretion by cell; P:establishment of protein localization; P:negative regulation o…	P:GO:0032879; P:GO:0016194; P:GO:0070727; P:GO:0015457; P:GO:0043482; P:GO:0016477; P:GO:0051604; P:GO:0023051; C:GO:0005737; P:GO:0045785; C:GO:0048770; P:GO:0035467; P:GO:0032940; P:GO:0045184; P:GO:0043118; C:GO:0010008; P:GO:0090002; C:GO:0031902; C:GO:0005887; P:GO:0035466; P:GO:0031589; C:GO:0005774; P:GO:0016032; C:GO:0043231; P:GO:0051239; C:GO:0097708; P:GO:0048522; P:GO:0001817; P:GO:00…
KH.C9.276.v1.A.SL2-1	3.27145	0.90775	SYE_UNCTG Glutamate-tRNA ligase OS=Uncultured termite group 1 bacterium phylotype Rs-D17 GN=gltX PE=3 SV=1	1.55	F:aminoacyl-tRNA ligase activity; F:nucleic acid binding; F:ligase activity, forming aminoacyl-tRNA and related compounds; P:cellular macromolecule metabolic process; P:translation; P:cellular amino acid metabolic process; C:cytoplasm; F:nucleoside phosphate binding; F:aminoacyl-tRNA ligase activity; F:tRNA binding; F:ATP binding; F:RNA binding; F:metal ion binding; F:ligase activity, forming car…	F:GO:0004812; F:GO:0003676; F:GO:0016876; P:GO:0034960; P:GO:0006412; P:GO:0006519; C:GO:0005737; F:GO:1901265; F:GO:0017100; F:GO:0000049; F:GO:0005524; F:GO:0044822; F:GO:0046872; F:GO:0016875; P:GO:0034961; F:GO:0000166; F:GO:0035639; P:GO:0043039; P:GO:0043038; F:GO:0043169;
KH.S1042.3.v1.A.ND1-1	2.28364	0.633656	#N/A	#N/A	#N/A	#N/A
KH.L41.46.v3.A.SL3-1	4.04909	1.12393	YCF24_GUITHUPF0051 ycf24 OS=Guillardia theta GN=ycf24 PE=3 SV=1	3.42	C:plastid; C:chloroplast; C:intracellular membrane-bounded organelle; P:sulfur compound metabolic process; P:iron-sulfur cluster assembly;	C:GO:0009536; C:GO:0009507; C:GO:0043231; P:GO:0006790; P:GO:0016226;
KH.L132.14.v1.A.ND1-1	4.93382	1.37055	FOCAD_HUMAN Focadhesin OS=Homo sapiens GN=FOCAD PE=1 SV=1	6.36	C:integral component of membrane; C:focal adhesion; C:cell-substrate adherens junction;	C:GO:0016021; C:GO:0005925; C:GO:0005924;
KH.C12.151.v1.A.ND1-1	2.50879	0.697239	BDS1_YEAST Alkyl aryl-sulfatase BDS1 OS=Saccharomyces cerevisiae (strain ATCC 204508 S288c) GN=BDS1 PE=1 SV=1	0.000296	P:DNA recombination; F:ion channel activity; P:response to ionizing radiation; P:glutamine family amino acid metabolic process; P:nucleobase-containing small molecule metabolic process; P:potassium ion transmembrane transport; P:phosphorylation; P:phosphate-containing compound metabolic process; C:integral component of plasma membrane; P:strand invasion; F:transferase activity, transferring phosp…	P:GO:0006310; F:GO:0005216; P:GO:0010212; P:GO:0009064; P:GO:0055086; P:GO:0071805; P:GO:0016310; P:GO:0006796; C:GO:0005887; P:GO:0042148; F:GO:0016772; F:GO:0016462; F:GO:0016811; P:GO:0006637; P:GO:0009432; P:GO:0006519; P:GO:0065003; P:GO:0006412; P:GO:0006812; P:GO:0031668; P:GO:0006082; P:GO:0006259; P:GO:0009236; P:GO:0006281; P:GO:0071844; P:GO:0015457; P:GO:0009116; F:GO:0003697; P:GO:00…
KH.L20.5.v1.A.SL2-1	41.7292	11.6079	GSTA1_ANTST Glutathione S-transferase OS=Antechinus stuartii PE=1 SV=1	9.61e-27	C:cytoplasm; F:protein homodimerization activity; P:cell differentiation; P:cellular developmental process; F:identical protein binding; C:cytosol; C:cytoplasmic part; P:glutathione metabolic process; P:xenobiotic metabolic process; P:glutathione derivative metabolic process; F:glutathione transferase activity; C:extracellular vesicle; P:epithelial cell differentiation; P:glutathione derivative b…	C:GO:0005737; F:GO:0042803; P:GO:0030154; P:GO:0048869; F:GO:0042802; C:GO:0005829; C:GO:0044444; P:GO:0006749; P:GO:0006805; P:GO:1901685; F:GO:0004364; C:GO:1903561; P:GO:0030855; P:GO:1901687; C:GO:0070062; F:GO:0016766; P:GO:0006575;
KH.C3.806.v1.C.ND1-1	1.52416	0.424791	TUTLA_MOUSE turtle homolog A OS=Mus musculus GN=Igsf9 PE=1 SV=2	0.00245	P:cell-cell adhesion via plasma-membrane adhesion molecules; C:intracellular membrane-bounded organelle; C:methyltransferase complex; C:nucleus; F:transferase activity, transferring phosphorus-containing groups; C:nucleoplasm; P:cell-cell adhesion; P:response to heat; P:organic substance biosynthetic process; F:diphosphotransferase activity; P:proteolysis; C:condensed chromosome kinetochore; P:re…	P:GO:0098742; C:GO:0043231; C:GO:0034708; C:GO:0005634; F:GO:0016772; C:GO:0005654; P:GO:0098609; P:GO:0009408; P:GO:1901576; F:GO:0016778; P:GO:0006508; C:GO:0000777; P:GO:0051128; P:GO:0016358; C:GO:0005694; C:GO:0030424; C:GO:0098687; P:GO:0016310; P:GO:0006796; P:GO:0072522; C:GO:0000776; C:GO:0044427; C:GO:0031248; C:GO:0005737; F:GO:0016407; P:GO:0006793; P:GO:0046390; C:GO:0030425; P:GO:00…
KH.C2.701.v2.A.SL2-1	3.06295	0.854632	COWN_GEOLSN(2)-fixation sustaining OS=Geobacter lovleyi (strain ATCC BAA-1151 DSM 17278 SZ) GN=cowN PE=3 SV=1	6.85	P:nitrogen fixation; P:nitrogen cycle metabolic process;	P:GO:0009399; P:GO:0071941;
KH.S1288.1.v1.B.ND1-1	1.96081	0.549678	PELET_DROME Transposable element P transposase OS=Drosophila melanogaster GN=T PE=1 SV=2	3.94e-17	F:DNA binding; P:cellular macromolecule metabolic process; P:regulation of cellular process; F:acetyl-CoA carboxylase activity; F:ribosome binding; F:hydrolase activity, acting on acid anhydrides; C:cytoplasm; F:translation factor activity, RNA binding; F:nucleoside phosphate binding; P:fatty acid biosynthetic process; F:hydrolase activity, acting on acid anhydrides, in phosphorus-containing anhy…	F:GO:0043566; P:GO:0034960; P:GO:0051244; F:GO:0003989; F:GO:0043022; F:GO:0016817; C:GO:0005737; F:GO:0008135; F:GO:1901265; P:GO:0006633; F:GO:0016818; P:GO:0006313; P:GO:0006793; F:GO:0016421; P:GO:0006629; F:GO:0043565; P:GO:0048522; C:GO:0009317; F:GO:0043169; P:GO:0006259; F:GO:0044822; F:GO:0046872; P:GO:0006281; F:GO:0035639; P:GO:0034984; P:GO:0034961; F:GO:0003677; P:GO:0006412; P:GO:00…
KH.C8.299.v1.A.ND1-1	2.80058	0.785693	Y641_BIFAA UPF0182 BAD_0641 OS=Bifidobacterium adolescentis (strain ATCC 15703 DSM 20083 NCTC 11814 E194a) GN=BAD_0641 PE=3 SV=1	0.356	F:hydrolase activity, acting on acid anhydrides, in phosphorus-containing anhydrides; F:nucleoside phosphate binding; P:positive regulation of hydrolase activity; F:substrate-specific transmembrane transporter activity; C:host cell plasma membrane; P:RNA biosynthetic process; C:host cell perinuclear region of cytoplasm; P:modulation of transcription in other organism involved in symbiotic interac…	F:GO:0016818; F:GO:1901265; P:GO:0051345; F:GO:0022891; C:GO:0020002; P:GO:0032774; C:GO:0044220; P:GO:0052312; C:GO:0043231; C:GO:0044167; P:GO:0032091; F:GO:0017171; C:GO:0033650; F:GO:0016462; F:GO:0070011; P:GO:0016244; P:GO:0008154; P:GO:0090092; F:GO:0046332; P:GO:0007015; F:GO:0046872; P:GO:0016070; C:GO:0009536; F:GO:0016165; P:GO:0019054; P:GO:0006508; F:GO:0008134; P:GO:0046794; P:GO:00…
KH.C1.1042.v1.A.nonSL2-1	217.057	60.9077	#N/A	#N/A	#N/A	#N/A
KH.L101.2.v1.A.ND1-1	7.34213	2.07378	THAP9_HUMAN DNA transposase THAP9 OS=Homo sapiens GN=THAP9 PE=1 SV=2	4.27e-05	F:cation binding; F:DNA binding; F:nucleic acid binding; F:DNA binding; F:sequence-specific DNA binding; F:ATP binding; F:magnesium ion binding; P:DNA recombination; C:cytoplasm; C:intracellular non-membrane-bounded organelle; P:cellular macromolecule metabolic process; F:nucleotide binding; F:DNA topoisomerase activity; P:DNA replication; F:DNA topoisomerase II activity; F:DNA topoisomerase type…	F:GO:0043169; F:GO:0043566; F:GO:0003676; F:GO:0003677; F:GO:0043565; F:GO:0005524; F:GO:0000287; P:GO:0006310; C:GO:0005737; C:GO:0043232; P:GO:0034960; F:GO:0000166; F:GO:0009387; P:GO:0006260; F:GO:0061505; F:GO:0003918; F:GO:1901265; F:GO:0003916; F:GO:0035639; P:GO:0006313; C:GO:0005694; P:GO:0015074; F:GO:0046872; P:GO:0006259; P:GO:0006265;
KH.S1985.1.v2.A.ND1-1	3.8725	1.09857	SYFA_MYCPE Phenylalanine-tRNA ligase alpha subunit OS=Mycoplasma penetrans (strain HF-2) GN=pheS PE=3 SV=1	0.405	F:RNA binding; F:metal ion binding; F:phosphoribosylglycinamide formyltransferase 2 activity; F:ligase activity, forming carbon-oxygen bonds; P:cellular macromolecule biosynthetic process; C:extracellular exosome; C:lytic vacuole; F:purine ribonucleoside triphosphate binding; P:regulation of translational fidelity; P:transport; P:intracellular protein transport; P:tRNA aminoacylation; P:glycoprot…	F:GO:0044822; F:GO:0046872; F:GO:0043815; F:GO:0016875; P:GO:0034961; C:GO:0070062; C:GO:0000323; F:GO:0035639; P:GO:0006450; P:GO:0006810; P:GO:0006886; P:GO:0043039; P:GO:0009100; F:GO:0043169; P:GO:0034641; C:GO:0044444; P:GO:0017038; P:GO:0015031; F:GO:0004812; P:GO:0050790; P:GO:0044271; P:GO:0045184; C:GO:0048269; P:GO:0034960; F:GO:0016742; P:GO:0006556; F:GO:1901265; C:GO:0005737; F:GO:00…
KH.S2820.3.v1.A.ND1-1	53.0117	15.1175	AIFM3_HUMAN Apoptosis-inducing factor 3 OS=Homo sapiens GN=AIFM3 PE=1 SV=1	6e-46	P:oxidation-reduction process; F:flavin adenine dinucleotide binding; P:removal of superoxide radicals; F:oxidoreductase activity, acting on NAD(P)H, quinone or similar compound as acceptor; P:3-phenylpropionate catabolic process; C:intracellular membrane-bounded organelle; F:oxidoreductase activity, acting on NAD(P)H; P:cellular aromatic compound metabolic process; F:oxidoreductase activity, act…	P:GO:0055114; F:GO:0050660; P:GO:0019430; F:GO:0016655; P:GO:0019380; C:GO:0043231; F:GO:0016651; P:GO:0006725; F:GO:0016731; F:GO:0008860; P:GO:0019439; F:GO:0050451; F:GO:0051213; P:GO:0097194; P:GO:0019383; F:GO:0016860; P:GO:0045454; P:GO:0051244; F:GO:0016708; F:GO:0016668; C:GO:0005783; F:GO:0016667; F:GO:0043169; F:GO:0008695; F:GO:0051536; F:GO:0051537; P:GO:0098869; C:GO:0005634; C:GO:00…
KH.C1.408.v1.A.SL2-1	1.66132	0.47387	#N/A	#N/A	#N/A	#N/A
KH.L7.1.v1.C.ND1-1	1.06638	0.304312	#N/A	#N/A	#N/A	#N/A
KH.C11.311.v1.A.SL3-1	4.29539	1.23126	MRAY_RALSO Phospho-N-acetylmuramoyl-pentapeptide-transferase OS=Ralstonia solanacearum (strain GMI1000) GN=mraY PE=3 SV=1	0.186	F:transferase activity, transferring phosphorus-containing groups; P:heme biosynthetic process; P:DNA replication; P:purine-containing compound biosynthetic process; F:nucleotide binding; F:oxidoreductase activity, acting on CH or CH2 groups; F:N6-(1,2-dicarboxyethyl)AMP AMP-lyase (fumarate-forming) activity; F:ATP binding; F:oxidoreductase activity, acting on CH or CH2 groups, disulfide as accep…	F:GO:0016772; P:GO:0006783; P:GO:0006260; P:GO:0072522; F:GO:0000166; F:GO:0016725; F:GO:0004018; F:GO:0005524; F:GO:0016728; F:GO:0061731; P:GO:0051188; P:GO:0007049; F:GO:0004325; P:GO:0051186; P:GO:0044036; F:GO:0051992; P:GO:0044271; C:GO:0016021; F:GO:0008963; C:GO:0005737; F:GO:1901265; P:GO:0044038; F:GO:0016780; P:GO:0034960; F:GO:0016842; P:GO:0042168; P:GO:0051301; F:GO:0035639; P:GO:00…
KH.C5.488.v5.A.SL3-2	1.01254	0.290426	ENO4_HUMAN Enolase ENO4 OS=Homo sapiens GN=ENO4 PE=2 SV=2	0.0002	F:hydro-lyase activity; F:cation binding; P:glycolytic process; F:carbon-oxygen lyase activity; F:phosphopyruvate hydratase activity; F:magnesium ion binding; F:metal ion binding; P:ATP generation from ADP; C:phosphopyruvate hydratase complex; P:generation of precursor metabolites and energy;	F:GO:0016836; F:GO:0043169; P:GO:0006096; F:GO:0016835; F:GO:0004634; F:GO:0000287; F:GO:0046872; P:GO:0006757; C:GO:0000015; P:GO:0006091;
KH.S1212.1.v1.B.ND1-1	10.6024	3.04845	CKAP5_HUMAN Cytoskeleton-associated 5 OS=Homo sapiens GN=CKAP5 PE=1 SV=3	6.27	P:transport; P:mitotic anaphase; F:phosphate transmembrane transporter activity; P:spindle organization; P:RNA transport; C:gamma-tubulin complex; P:cell division; P:establishment or maintenance of microtubule cytoskeleton polarity; F:ATP binding; C:microtubule plus-end; P:microtubule cytoskeleton organization; F:secondary active transmembrane transporter activity; F:active transmembrane transpor…	P:GO:0015457; P:GO:0000090; F:GO:1901677; P:GO:0007051; P:GO:0050658; C:GO:0000930; P:GO:0051301; P:GO:0030951; F:GO:0005524; C:GO:0035371; P:GO:0000226; F:GO:0015353; F:GO:0022804; F:GO:0015415; P:GO:0007062; C:GO:0043190; C:GO:0005829; C:GO:0000922; P:GO:0044772; C:GO:0043232; P:GO:0006996; P:GO:0051236; P:GO:0034220; P:GO:0051322; P:GO:0000236; P:GO:0007067; F:GO:0005315; P:GO:0098763; C:GO:00…
KH.S566.1.v1.C.ND1-1	2.3929	0.688284	#N/A	#N/A	#N/A	#N/A
KH.C12.25.v1.A.ND1-1	1.14307	0.329163	CLC4E_MOUSE C-type lectin domain family 4 member E OS=Mus musculus GN=Clec4e PE=1 SV=1	6.1e-11	P:regulation of leukocyte cell-cell adhesion; P:intracellular signal transduction; P:viral process; P:response to bacterium; P:homeostatic process; P:innate immune response; P:virion attachment to host cell; P:leukocyte cell-cell adhesion; P:modulation by virus of host morphology or physiology; F:transmembrane signaling receptor activity; P:defense response to Gram-negative bacterium; C:integral …	P:GO:1903037; P:GO:0035556; P:GO:0016032; P:GO:0009617; P:GO:0042592; P:GO:0045087; P:GO:0019062; P:GO:0007159; P:GO:0019048; F:GO:0004888; P:GO:0050829; C:GO:0005887; P:GO:0002250; P:GO:0009988; P:GO:0042742; P:GO:0051701; P:GO:0006897; P:GO:0038093; P:GO:0071702; P:GO:0002220; C:GO:0005737; P:GO:0010468; P:GO:0043152; P:GO:0001819; P:GO:0031647; P:GO:0008037; P:GO:0051240; F:GO:0005102; P:GO:00…
KH.S617.7.v1.C.nonSL3-1	3.47504	1.00098	CB044_HUMAN WD repeat-containing C2orf44 OS=Homo sapiens GN=C2orf44 PE=1 SV=1	4.94	P:protein complex assembly; P:macromolecular complex assembly; P:cellular component assembly; F:kinase binding; F:enzyme binding;	P:GO:0006461; P:GO:0065003; P:GO:0071844; F:GO:0019900; F:GO:0019899;
KH.C8.888.v1.A.ND1-1	1.11805	0.323483	#N/A	#N/A	#N/A	#N/A
KH.L170.15.v1.C.ND1-1	3.04715	0.88364	#N/A	#N/A	#N/A	#N/A
KH.C11.602.v1.A.ND1-1	1.04659	0.303678	#N/A	#N/A	#N/A	#N/A
KH.C7.734.v2.C.ND2-1	10.6925	3.1074	MOXD1_DANRE DBH-like monooxygenase 1 homolog OS=Danio rerio GN=moxd1 PE=2 SV=2	3.76e-112	P:learning or memory; P:response to organonitrogen compound; F:cation binding; F:peptidylglycine monooxygenase activity; P:positive regulation of blood circulation; F:metal ion binding; P:ethanolamine-containing compound metabolic process; P:octopamine biosynthetic process; P:response to pain; P:octopamine metabolic process; C:transport vesicle membrane; P:neurotransmitter metabolic process; P:re…	P:GO:0007611; P:GO:0010243; F:GO:0043169; F:GO:0004504; P:GO:1903524; F:GO:0046872; P:GO:0042439; P:GO:0006589; P:GO:0048265; P:GO:0046333; C:GO:0030658; P:GO:0042133; P:GO:0051244; C:GO:0005783; P:GO:0042136; C:GO:0060205; P:GO:0030534; P:GO:0006518; C:GO:0016021; C:GO:0070013; C:GO:0030667; P:GO:0099537; P:GO:0048149; P:GO:0097164; P:GO:0001974; C:GO:0042584; P:GO:0042127; C:GO:0034774; F:GO:00…
KH.L126.4.v2.A.nonSL25-1	4.29598	1.24945	COXM2_CAEEL COX assembly mitochondrial 2 homolog OS=Caenorhabditis elegans GN= PE=3 SV=1	5.23e-08	P:response to radiation; P:nucleic acid phosphodiester bond hydrolysis; C:Golgi apparatus; C:fungal-type vacuole membrane; C:cytoplasm; C:intracellular membrane-bounded organelle; F:nuclease activity; C:endoplasmic reticulum; P:cellular response to DNA damage stimulus; P:cellular response to stress; F:endonuclease activity; P:cellular response to DNA damage stimulus; C:vacuolar membrane; P:respon…	P:GO:0009314; P:GO:0090305; C:GO:0005794; C:GO:0000329; C:GO:0005737; C:GO:0043231; F:GO:0004518; C:GO:0005783; P:GO:0006974; P:GO:0033554; F:GO:0004519; P:GO:0034984; C:GO:0005774; P:GO:0009416; P:GO:0006281; C:GO:0098852; P:GO:0090304; P:GO:0009411; C:GO:0005739; F:GO:0016788; P:GO:0043283;
KH.S696.9.v2.B.SL2-1	7.13737	2.07867	DFB12_MOUSE Beta-defensin 12 OS=Mus musculus GN=Defb12 PE=2 SV=2	4.56	#N/A	#N/A
KH.S651.1.v1.B.SL1-1	3.82268	1.11513	#N/A	#N/A	#N/A	#N/A
KH.C12.510.v1.A.ND1-1	80.3561	23.4435	LOGL6_ORYSJ Probable cytokinin riboside 5 -monophosphate phosphoribohydrolase LOGL6 OS=Oryza sativa japonica GN=LOGL6 PE=2 SV=1	1.23	F:hydrolase activity, hydrolyzing N-glycosyl compounds; P:translation; C:intracellular ribonucleoprotein complex; C:cytoplasmic part; P:nucleic acid metabolic process; F:purine ribonucleoside triphosphate binding; F:nucleoside phosphate binding; P:urea metabolic process; F:hydrolase activity, acting on ester bonds; F:hydrolase activity, acting on carbon-nitrogen (but not peptide) bonds, in linear…	F:GO:0016799; P:GO:0006412; C:GO:0030529; C:GO:0044444; P:GO:0090304; F:GO:0035639; F:GO:1901265; P:GO:0019627; F:GO:0016788; F:GO:0016811; F:GO:0016879; F:GO:0009039; P:GO:0043283; C:GO:0005840; P:GO:0034961; F:GO:0016810; C:GO:0043231; P:GO:0090305; F:GO:0003676; F:GO:0046914; C:GO:0015935; F:GO:0046872; P:GO:0016070; P:GO:0090501; F:GO:0004518; F:GO:0004527; P:GO:0009691; P:GO:0044249; P:GO:00…
KH.S1371.1.v1.A.ND1-1	4.52719	1.32206	REPA_AGRRH replication A OS=Agrobacterium rhizogenes GN=repA PE=4 SV=1	1.84	C:intracellular ribonucleoprotein complex; F:nucleotide binding; P:ammonium ion metabolic process; F:ATP binding; P:ribonucleoprotein complex biogenesis; C:intracellular membrane-bounded organelle; P:RNA metabolic process; P:DNA replication; P:ribosome biogenesis; F:ribonucleoprotein complex binding; C:nucleoplasm; C:nuclear part; C:nucleus; F:unfolded protein binding; P:RNA processing; P:cellula…	C:GO:0030529; F:GO:0000166; P:GO:0097164; F:GO:0005524; P:GO:0022613; C:GO:0043231; P:GO:0016070; P:GO:0006260; P:GO:0042254; F:GO:0043021; C:GO:0005654; C:GO:0044428; C:GO:0005634; F:GO:0051082; P:GO:0006394; P:GO:0034641; P:GO:0006276; F:GO:0035639; C:GO:0043232; P:GO:0006259; F:GO:0004766; F:GO:0016766; P:GO:0009309; C:GO:0005737; C:GO:0005730; F:GO:1901265; C:GO:0030684; P:GO:0034960; P:GO:00…
KH.L4.7.v1.A.ND1-1	4.89722	1.4304	IABF_BACOV Intracellular exo-alpha-L-arabinofuranosidase OS=Bacteroides ovatus GN=asdII PE=3 SV=1	6.54	P:positive regulation of hydrolase activity; P:positive regulation of catalytic activity; F:GTPase activator activity; C:extrinsic component of organelle membrane; F:hydrolase activity, hydrolyzing O-glycosyl compounds; C:intracellular membrane-bounded organelle; C:cytoplasm; P:intracellular signal transduction; C:extrinsic component of fungal-type vacuolar membrane; F:enzyme activator activity; …	P:GO:0051345; P:GO:0048554; F:GO:0005096; C:GO:0031312; F:GO:0016800; C:GO:0043231; C:GO:0005737; P:GO:0035556; C:GO:0097042; F:GO:0008047; P:GO:0048552; F:GO:0046556; C:GO:1990130; P:GO:0031222; C:GO:0035859; C:GO:0005774; P:GO:0019321; C:GO:0005773; C:GO:0000306; P:GO:0005996; P:GO:1902115; P:GO:0031221; P:GO:2000785; P:GO:0005975; F:GO:0016798; P:GO:0044087; P:GO:0044723;
KH.C2.377.v2.A.ND1-1	1.71802	0.505776	PRSS8_RAT ame: Full=Prostasin ame: Full=Channel-activating protease 1 Short=CAP1 ame: Full=Serine protease 8 Contains: ame: Full=Prostasin light chain Contains: ame: Full=Prostasin heavy chain Flags: Precursor	8.21e-20	P:circulatory system process; P:positive regulation of biological process; F:peptidase activity, acting on L-amino acid peptides; F:serine-type peptidase activity; P:defense response; F:serine hydrolase activity; C:vesicle; F:peptidase activity; P:blood circulation; P:regulation of cellular process; P:tissue development; P:protein metabolic process; P:animal organ development; P:proteolysis; P:pr…	P:GO:0003013; P:GO:0043119; F:GO:0070011; F:GO:0008236; P:GO:0006952; F:GO:0017171; C:GO:0031982; F:GO:0008233; P:GO:0008015; P:GO:0050794; P:GO:0009888; P:GO:0019538; P:GO:0048513; P:GO:0006508; P:GO:0016485; F:GO:0004175; P:GO:0008544; C:GO:0031226; P:GO:0048584;
KH.C6.164.v3.A.SL3-1	3.90653	1.15148	TSP3_HUMAN ame: Full=Thrombospondin-3 Flags: Precursor	0	F:low-density lipoprotein particle binding; F:heparin binding; P:positive regulation of biological process; F:collagen binding; P:cellular protein metabolic process; C:endoplasmic reticulum; P:regulation of multicellular organismal process; P:positive regulation of locomotion; P:positive regulation of cytokine production; P:secretion by cell; P:positive regulation of leukocyte activation; P:plasm…	F:GO:0030169; F:GO:0008201; P:GO:0043119; F:GO:0005518; P:GO:0044267; C:GO:0005783; P:GO:0051239; P:GO:0040017; P:GO:0001819; P:GO:0032940; P:GO:0002696; P:GO:0099024; P:GO:0043931; P:GO:0002544; F:GO:0046872; P:GO:0002040; P:GO:0007050; P:GO:2001233; P:GO:0010634; P:GO:0035989; C:GO:0048471; F:GO:0071814; P:GO:0006493; P:GO:0042493; C:GO:1903561; P:GO:0019219; P:GO:0036066; P:GO:0035466; P:GO:00…
KH.C8.648.v2.A.nonSL2-1	2.4124	0.711686	SYY_LEIXX Tyrosine--tRNA ligase OS=Leifsonia xyli xyli (strain CTCB07) GN=tyrS PE=3 SV=1	0.243	F:rRNA binding; F:nucleotide binding; P:cellular macromolecule metabolic process; F:RNA binding; C:ribosome; C:cytoplasm; F:aminoacyl-tRNA ligase activity; P:cellular macromolecule biosynthetic process; P:amino acid activation; F:ATP binding; F:nucleic acid binding; P:tRNA aminoacylation; P:cellular amino acid metabolic process; P:translation; C:cytoplasmic part; C:intracellular ribonucleoprotein…	F:GO:0019843; F:GO:0000166; P:GO:0034960; F:GO:0044822; C:GO:0005840; C:GO:0005737; F:GO:0017100; P:GO:0034961; P:GO:0043038; F:GO:0005524; F:GO:0003676; P:GO:0043039; P:GO:0006519; P:GO:0006412; C:GO:0044444; C:GO:0030529; F:GO:0035639; F:GO:0016876; F:GO:0003723; F:GO:1901265; C:GO:0005829; F:GO:0016875; F:GO:0004812;
KH.S406.21.v1.A.nonSL5-1	1.57619	0.466679	B3GT1_PONPY Beta-1,3-galactosyltransferase 1 OS=Pongo pygmaeus GN=B3GALT1 PE=3 SV=1	3.41e-21	C:endoplasmic reticulum; P:system development; F:UDP-galactosyltransferase activity; C:intracellular membrane-bounded organelle; F:galactosyltransferase activity; F:transferase activity, transferring glycosyl groups; C:integral component of membrane; C:Golgi membrane; P:central nervous system development; P:protein glycosylation; C:Golgi apparatus; C:bounding membrane of organelle; P:oligosacchar…	C:GO:0005783; P:GO:0048731; F:GO:0035250; C:GO:0043231; F:GO:0008378; F:GO:0016932; C:GO:0016021; C:GO:0000139; P:GO:0007417; P:GO:0006486; C:GO:0005794; C:GO:0098588; P:GO:0009311; P:GO:0044723; F:GO:0008194; F:GO:0016757; F:GO:0008375; P:GO:0009312; P:GO:0007275; F:GO:0016758;
KH.L164.11.v1.A.ND1-1	5.10494	1.51496	MYH7_PAPHA ame: Full=Myosin-7 ame: Full=Myosin heavy chain 7 ame: Full=Myosin heavy chain slow isoform Short= -slow ame: Full=Myosin heavy cardiac muscle beta isoform Short= -beta	3.29e-68	P:cell surface receptor signaling pathway involved in cell-cell signaling; C:extracellular vesicle; F:phosphatase activity; P:tissue morphogenesis; F:nucleoside phosphate binding; P:Wnt signaling pathway; F:actin filament binding; F:kinase binding; C:myosin complex; P:immune response-regulating cell surface receptor signaling pathway involved in phagocytosis; P:regulation of heart growth; P:enzym…	P:GO:1905114; C:GO:1903561; F:GO:0016791; P:GO:0048729; F:GO:1901265; P:GO:0007222; F:GO:0051015; F:GO:0019900; C:GO:0016459; P:GO:0002433; P:GO:0060420; P:GO:0007167; P:GO:1902589; C:GO:0001725; F:GO:0016818; C:GO:0005739; F:GO:0042578; P:GO:0060415; P:GO:0030048; F:GO:0016788; P:GO:0007511; C:GO:0070062; C:GO:0043231; F:GO:0046983; F:GO:0003725; P:GO:0034960; P:GO:0043502; P:GO:0044267; P:GO:00…
KH.S854.3.v1.A.SL1-1	4.36883	1.29925	CHLE_MOUSE Cholinesterase OS=Mus musculus GN=Bche PE=2 SV=2	5.57e-23	F:carboxylic ester hydrolase activity; P:ammonium ion metabolic process; P:neurotransmitter catabolic process; P:response to alkaloid; P:amyloid precursor protein metabolic process; P:acetylcholine catabolic process in synaptic cleft; P:protein metabolic process; F:hydrolase activity, acting on ester bonds; P:protein complex assembly; F:enzyme binding; F:identical protein binding; F:serine hydrol…	F:GO:0052689; P:GO:0097164; P:GO:0042135; P:GO:0043279; P:GO:0042982; P:GO:0001507; P:GO:0019538; F:GO:0016788; P:GO:0006461; F:GO:0019899; F:GO:0042802; F:GO:0017171; F:GO:0004104; P:GO:0061061; P:GO:1901566; F:GO:0005518; P:GO:0006260; F:GO:0016789; P:GO:0008285; P:GO:0042133; F:GO:0001540; P:GO:1903532; P:GO:0048468; F:GO:0042277; P:GO:0048523; F:GO:0032403; P:GO:0048522; C:GO:0005605; F:GO:00…
KH.S425.9.v1.A.nonSL2-1	0.939242	0.279561	CTRB_BOVIN Chymotrypsinogen B OS=Bos taurus PE=1 SV=1	4.95e-40	F:metal ion binding; P:cellular component disassembly; F:serine-type peptidase activity; F:serine-type endopeptidase activity; P:protein metabolic process; P:proteolysis; F:cation binding; P:extracellular matrix disassembly; P:digestion; F:serine hydrolase activity; F:peptidase activity; P:cobalamin metabolic process; C:cytoplasm;	F:GO:0046872; P:GO:0071845; F:GO:0008236; F:GO:0004252; P:GO:0019538; P:GO:0006508; F:GO:0043169; P:GO:0022617; P:GO:0007586; F:GO:0017171; F:GO:0008233; P:GO:0009235; C:GO:0005737;
KH.S811.2.v1.B.ND2-1	1.36474	0.406769	OTUD1_HUMAN OTU domain-containing 1 OS=Homo sapiens GN=OTUD1 PE=1 SV=1	0.00429	F:enzyme binding; P:negative regulation of cellular component organization; P:germ cell development; P:cell surface receptor signaling pathway; C:nuclear part; P:viral process; P:viral RNA genome replication; P:protein metabolic process; F:ubiquitin protein ligase binding; F:cysteine-type peptidase activity; P:modulation by virus of host morphology or physiology; P:mammary gland development; F:ub…	F:GO:0019899; P:GO:0051129; P:GO:0007281; P:GO:0007166; C:GO:0044428; P:GO:0022415; P:GO:0039694; P:GO:0019538; F:GO:0031625; F:GO:0008234; P:GO:0044792; P:GO:0030879; F:GO:0043130; P:GO:0019049; C:GO:0017119; P:GO:0002088; P:GO:0007222; F:GO:0004220; P:GO:0006351; F:GO:0003677; P:GO:0070887; P:GO:0009792; C:GO:0070062; P:GO:0034960; F:GO:0044822; P:GO:0043414; P:GO:0060021; P:GO:0007286; F:GO:00…
KH.C10.626.v1.A.ND1-1	1.74103	0.519071	THIN_BACSU Thiamine pyrophosphokinase OS=Bacillus subtilis (strain 168) GN=thiN PE=1 SV=1	7.78	F:transferase activity, transferring phosphorus-containing groups; C:neuronal cell body; P:regulation of protein complex assembly; C:coated vesicle; P:thiamine diphosphate biosynthetic process; F:actin filament binding; C:neuron projection; C:intracellular vesicle; P:intracellular transport; P:regulation of SNARE complex assembly; P:cellular catabolic process; C:intracellular membrane-bounded org…	F:GO:0016772; C:GO:0043025; P:GO:0043254; C:GO:0005909; P:GO:0009229; F:GO:0051015; C:GO:0043005; C:GO:0097708; P:GO:0046907; P:GO:0035542; P:GO:0044248; C:GO:0043231; C:GO:0005776; P:GO:0016197; C:GO:0005773; C:GO:0030424; F:GO:0005524; C:GO:0098852; P:GO:0016310; F:GO:0000166; P:GO:0006796; C:GO:0005768; C:GO:0005774; P:GO:0097352; F:GO:0016778; P:GO:0007033; P:GO:1902589; F:GO:0003779; P:GO:00…
KH.S1363.2.v1.A.ND1-1	15.0793	4.51352	GPMI_BACP 22,3-Bisphosphoglycerate-independent phosphoglycerate mutase OS=Bacillus pumilus (strain SAFR-032) GN=gpmI PE=3 SV=1	2.88	F:intramolecular transferase activity; P:single-organism carbohydrate metabolic process; F:cation binding; P:glycolytic process; F:metal ion binding; F:2 iron, 2 sulfur cluster binding; F:intramolecular transferase activity, phosphotransferases; C:endoplasmic reticulum; P:single-organism carbohydrate catabolic process; P:sporulation resulting in formation of a cellular spore; C:intracellular memb…	F:GO:0016866; P:GO:0044723; F:GO:0043169; P:GO:0006096; F:GO:0046872; F:GO:0051537; F:GO:0016868; C:GO:0005783; P:GO:0044724; P:GO:0030435; C:GO:0043231; F:GO:0004619; C:GO:0005737; P:GO:0006757; P:GO:0006091; C:GO:0016021; F:GO:0051536; F:GO:0046914; P:GO:0046365;
KH.S951.1.v2.A.ND1-1	0.968926	0.290422	RHG28_HUMAN Rho GTPase-activating 28 OS=Homo sapiens GN=ARHGAP28 PE=1 SV=3	4.57	P:regulation of catalytic activity; P:cellular macromolecule metabolic process; F:N-methyltransferase activity; P:RNA metabolic process; F:GTPase activator activity; P:regulation of intracellular signal transduction; C:cytoplasm; F:enzyme activator activity; F:transferase activity, transferring one-carbon groups; C:cytoplasmic part; P:positive regulation of catalytic activity; C:nucleoplasm; C:nu…	P:GO:0048552; P:GO:0034960; F:GO:0008170; P:GO:0016070; F:GO:0005096; P:GO:1902531; C:GO:0005737; F:GO:0008047; F:GO:0016741; C:GO:0044444; P:GO:0048554; C:GO:0005654; C:GO:0044428; C:GO:0005829; P:GO:0001510; P:GO:0051345; P:GO:0035466; F:GO:0004480; P:GO:0043414; P:GO:0006394; P:GO:0023051; P:GO:0031167; F:GO:0008168;
KH.L57.6.v1.A.ND2-1	1.81701	0.545183	AMP13_OPICY Probable antimicrobial peptide Con13 OS=Opisthacanthus cayaporum PE=2 SV=1	0.335	P:defense response to fungus; C:integral component of membrane; P:regulation of complement-dependent cytotoxicity; P:regulation of cellular process; P:cellular macromolecule metabolic process; P:ATP synthesis coupled electron transport; P:regulation of establishment of cell polarity; P:mitochondrial electron transport, NADH to ubiquinone; F:metal ion binding; P:Notch signaling pathway; C:extracel…	P:GO:0050832; C:GO:0016021; P:GO:1903659; P:GO:0051244; P:GO:0034960; P:GO:0042773; P:GO:2000114; P:GO:0006120; F:GO:0046872; P:GO:0007219; C:GO:0070062; F:GO:0005509; P:GO:0006810; P:GO:0007166; F:GO:0030170; F:GO:0043169; P:GO:0045216; P:GO:0006394; C:GO:0031966; F:GO:0003676; P:GO:0009102; P:GO:0090501; P:GO:0021700; P:GO:0042254; P:GO:0016070; P:GO:0007156; C:GO:0030692; P:GO:0006811; F:GO:00…
KH.C8.194.v1.B.ND1-1	1.00705	0.302374	RBP2_PANTRE3 SUMO- ligase 2 OS=Pan troglodytes GN=RANBP2 PE=1 SV=1	0.0302	F:exonuclease activity; P:regulation of carbohydrate biosynthetic process; P:cellular protein metabolic process; C:cytosol; F:metal ion binding; P:tRNA export from nucleus; P:regulation of cellular component biogenesis; P:mitotic nuclear envelope disassembly; F:nuclease activity; P:RNA phosphodiester bond hydrolysis; F:SUMO transferase activity; P:transport; P:RNA metabolic process; C:nuclear por…	F:GO:0004527; P:GO:0043255; P:GO:0044267; C:GO:0005829; F:GO:0046872; P:GO:0006409; P:GO:0044087; P:GO:0007077; F:GO:0004518; P:GO:0090501; F:GO:0019789; P:GO:0006810; P:GO:0016070; C:GO:0005643; P:GO:0046794; C:GO:0044615; F:GO:0043169; P:GO:0051028; P:GO:0080135; P:GO:0006394; C:GO:0031965; F:GO:0000166; P:GO:0050658; P:GO:0006605; C:GO:0005634; C:GO:0005737; P:GO:0006464; F:GO:1901265; F:GO:00…
KH.C12.627.v1.A.ND1-1	2.71685	0.816411	#N/A	#N/A	#N/A	#N/A
KH.S1270.1.v1.A.ND1-1	8.62384	2.59471	HARB1_BOVIN nuclease HARBI1 OS=Bos taurus GN=HARBI1 PE=2 SV=1	1.12e-09	P:macromolecule metabolic process; F:hydrolase activity, acting on ester bonds; F:nuclease activity; C:intracellular membrane-bounded organelle; C:cytoplasm; F:cation binding; C:centrosome; C:nucleus; F:metal ion binding; P:nucleic acid metabolic process; P:nucleic acid phosphodiester bond hydrolysis; C:intracellular non-membrane-bounded organelle;	P:GO:0043283; F:GO:0016788; F:GO:0004518; C:GO:0043231; C:GO:0005737; F:GO:0043169; C:GO:0005813; C:GO:0005634; F:GO:0046872; P:GO:0090304; P:GO:0090305; C:GO:0043232;
KH.C12.632.v1.C.ND1-1	1.76276	0.530573	V1R92_RAT Vomeronasal type-1 receptor 92 OS=Rattus norvegicus GN=Vom1r92 PE=2 SV=1	9.92	F:transmembrane signaling receptor activity; C:integral component of membrane; F:G-protein coupled receptor activity; P:response to pheromone; P:G-protein coupled receptor signaling pathway; P:response to organic substance; F:pheromone receptor activity;	F:GO:0004926; C:GO:0016021; F:GO:0001625; P:GO:0019236; P:GO:0007186; P:GO:0010033; F:GO:0016503;
KH.C13.74.v1.A.SL5-1	33.2811	10.0854	NXT2_CHICK ame: Full=NTF2-related export 2	1.69e-31	P:negative regulation of biological process; P:intracellular transport; P:negative regulation of response to stimulus; P:RNA transport; P:cellular response to starvation; P:defense response to Gram-negative bacterium; C:nucleoplasm; P:response to bacterium; F:enzyme binding; P:negative regulation of immune response; P:intracellular protein transport; C:nuclear part; P:protein export from nucleus;…	P:GO:0043118; P:GO:0046907; P:GO:0048585; P:GO:0050658; P:GO:0009267; P:GO:0050829; C:GO:0005654; P:GO:0009617; F:GO:0019899; P:GO:0050777; P:GO:0032779; C:GO:0044428; P:GO:0006611; F:GO:0031267; C:GO:0005643; C:GO:0044444; P:GO:0051236; P:GO:0033554; P:GO:0051028; F:GO:0051020; P:GO:0042742;
KH.C12.5.v1.A.ND1-1	3.93739	1.1935	SEC_ARATH Probable UDP-N-acetylglucosamine--peptide N-acetylglucosaminyltransferase SEC OS=Arabidopsis thaliana GN=SEC PE=2 SV=1	0.138	P:cellular aromatic compound metabolic process; F:sulfurtransferase activity; F:cation binding; F:NAD binding; P:thiamine-containing compound metabolic process; F:transferase activity, transferring sulfur-containing groups; P:aromatic compound biosynthetic process; P:thiamine biosynthetic process; F:metal ion binding; F:RNA binding; P:DNA metabolic process; P:cellular response to DNA damage stimu…	P:GO:0006725; F:GO:0016783; F:GO:0043169; F:GO:0051287; P:GO:0042723; F:GO:0016782; P:GO:0019438; P:GO:0009228; F:GO:0046872; F:GO:0044822; P:GO:0006259; P:GO:0034984; C:GO:0043232; F:GO:0061505; F:GO:0003677; F:GO:0009387; P:GO:0006281; F:GO:0035639; P:GO:0055114; P:GO:0006996; P:GO:0006772; P:GO:0034960; F:GO:0016817; C:GO:0005737; F:GO:1901265; F:GO:0016818; F:GO:0003918; P:GO:0007001; F:GO:00…
KH.S406.16.v1.C.ND1-1	12.4231	3.76954	CASD1_MOUSE CAS1 domain-containing 1 OS=Mus musculus GN=Casd1 PE=2 SV=1	1.19	F:metal ion binding; F:nucleotidyltransferase activity; P:DNA metabolic process; F:DNA binding; P:nucleic acid metabolic process; P:transport of virus in host, cell to cell; F:hydrolase activity, acting on ester bonds; P:transport; P:protein metabolic process; P:proteolysis; P:macromolecule metabolic process; F:DNA polymerase activity; F:cation binding; F:endopeptidase activity; F:transferase act…	F:GO:0046872; F:GO:0016779; P:GO:0006259; F:GO:0003677; P:GO:0090304; P:GO:0046740; F:GO:0016788; P:GO:0006810; P:GO:0019538; P:GO:0006508; P:GO:0043283; F:GO:0034061; F:GO:0043169; F:GO:0004175; F:GO:0016772; C:GO:0016021; F:GO:0046914; F:GO:0003676; F:GO:0008233; P:GO:0090305; F:GO:0004518; P:GO:0034960; F:GO:0004519; P:GO:1902586; F:GO:0070011; C:GO:0005737; P:GO:0071897;
KH.C3.88.v1.A.nonSL1-1	13.722	4.19158	TEN4_DANRE Teneurin-4 OS=Danio rerio GN=tenm4 PE=2 SV=1	0.44	P:single-organism organelle organization; P:cellular component assembly; P:supramolecular fiber organization; P:actin cytoskeleton organization; F:purine ribonucleoside triphosphate binding; P:multicellular organism metabolic process; P:cellular response to stress; F:RNA binding; F:protein complex binding; P:viral process; F:peptidase activity; P:chromatin organization; C:cytoplasmic region; C:nu…	P:GO:1902589; P:GO:0071844; P:GO:0097435; P:GO:0030036; F:GO:0035639; P:GO:0044236; P:GO:0033554; F:GO:0003723; F:GO:0032403; P:GO:0016032; F:GO:0008233; P:GO:0016568; C:GO:0099568; C:GO:0005654; F:GO:0016772; F:GO:0005178; P:GO:0007160; P:GO:1902531; P:GO:1902586; P:GO:0085029; C:GO:0044428; P:GO:0032963; F:GO:0008201; C:GO:0030430; P:GO:0044259; P:GO:0044255; F:GO:0016817; P:GO:0050877; P:GO:00…
KH.C7.388.v2.A.ND1-1	5.12452	1.56775	ACHB_MOUSE ame: Full=Acetylcholine receptor subunit beta Flags: Precursor	1.33e-84	P:regulation of cellular process; P:macromolecular complex assembly; P:regulation of system process; P:transport; P:regulation of secretion by cell; P:musculoskeletal movement; P:regulation of cell differentiation; P:synaptic signaling; P:regulation of neurotransmitter levels; P:protein complex assembly; P:regulation of postsynaptic membrane potential; P:adult behavior; P:cellular component assem…	P:GO:0051244; P:GO:0065003; P:GO:0044057; P:GO:0015457; P:GO:1903530; P:GO:0050881; P:GO:0045595; P:GO:0099536; P:GO:0001505; P:GO:0006461; P:GO:0060078; P:GO:0030534; P:GO:0071844; C:GO:0005892; P:GO:0050879; P:GO:0034220; P:GO:0006936; F:GO:0042166; C:GO:0098802; P:GO:0014056; P:GO:0060079; P:GO:0035095; P:GO:0090257; P:GO:0007267; P:GO:0001941; P:GO:0055002; P:GO:0060284; P:GO:0042391; P:GO:00…
KH.C4.590.v2.A.ND1-1	10.8312	3.31753	#N/A	#N/A	#N/A	#N/A
KH.C12.37.v2.A.ND1-1	1.78949	0.548503	GTR3_RAT Solute carrier family facilitated glucose transporter member 3 OS=Rattus norvegicus GN=Slc2a3 PE=1 SV=1	2.81e-36	C:pigment granule; F:glucose binding; C:external side of plasma membrane; F:substrate-specific transmembrane transporter activity; C:cytoplasm; P:cellular response to osmotic stress; P:monosaccharide transport; C:pronucleus; C:apical plasma membrane; C:membrane raft; C:bounding membrane of organelle; P:carbohydrate homeostasis; P:chemical homeostasis; P:vitamin transport; P:response to insulin; P…	C:GO:0048770; F:GO:0005536; C:GO:0009897; F:GO:0022891; C:GO:0005737; P:GO:0071470; P:GO:0015749; C:GO:0045120; C:GO:0016324; C:GO:0045121; C:GO:0098588; P:GO:0033500; P:GO:0048878; P:GO:0051180; P:GO:0032868; P:GO:0015457; P:GO:0071844; P:GO:0008643; C:GO:0031982; P:GO:0019852; F:GO:0048029; P:GO:0023051; P:GO:0070887; P:GO:0006970; P:GO:0071310; C:GO:0016323; P:GO:0065003; C:GO:0043231; P:GO:00…
KH.S962.2.v1.A.ND1-1	5.07681	1.56233	YEH1_YEAST Sterol esterase 1 OS=Saccharomyces cerevisiae (strain ATCC 204508 S288c) GN=YEH1 PE=1 SV=1	1.32	F:unfolded protein binding; P:meiotic nuclear division; P:hindgut development; F:DNA binding; C:sperm midpiece; C:cytoplasmic ribonucleoprotein granule; P:cellular macromolecule metabolic process; F:RNA binding; P:pattern specification process; P:tryptophan catabolic process to kynurenine; P:tube closure; F:oxidoreductase activity, acting on single donors with incorporation of molecular oxygen; P…	F:GO:0051082; P:GO:0007126; P:GO:0061525; F:GO:0003677; C:GO:0097225; C:GO:0036464; P:GO:0034960; F:GO:0044822; P:GO:0007389; P:GO:0019441; P:GO:0060606; F:GO:0016701; P:GO:0021515; P:GO:0003002; P:GO:0060021; P:GO:0007166; C:GO:0030992; P:GO:0007224; P:GO:0009953; P:GO:0003143; P:GO:0070189; P:GO:0044034; P:GO:0009888; C:GO:0005930; P:GO:0019538; C:GO:0097598; P:GO:0023051; P:GO:0009855; F:GO:00…
KH.L18.133.v1.A.SL1-1	6.70719	2.06505	GEP3_CANDC Genetic interactor of prohibitins mitochondrial OS=Candida dubliniensis (strain CD36 ATCC MYA-646 CBS 7987 NCPF 3949 NRRL Y-17841) GN=GEP3 PE=3 SV=1	3.99	P:RNA metabolic process; F:ligase activity, forming phosphoric ester bonds; F:DNA ligase (ATP) activity; P:DNA metabolic process; P:lagging strand elongation; C:mitochondrion; F:NAD+ ADP-ribosyltransferase activity; C:mitochondrial inner membrane; P:DNA ligation; F:transferase activity, transferring pentosyl groups; F:DNA ligase activity; F:purine ribonucleoside triphosphate binding; F:transferas…	P:GO:0016070; F:GO:0016886; F:GO:0003910; P:GO:0006259; P:GO:0006273; C:GO:0005739; F:GO:0003950; C:GO:0005743; P:GO:0006266; F:GO:0016763; F:GO:0003909; F:GO:0035639; F:GO:0016932; P:GO:0006486; F:GO:1901265; C:GO:0005737; F:GO:0016757; C:GO:0005634; C:GO:0019866; P:GO:0034960; F:GO:0005525; P:GO:0006394; F:GO:0003677; F:GO:0003676; P:GO:0006471; C:GO:0043231;
KH.C1.645.v1.A.ND1-1	1.65384	0.510596	LDL2_ARATH Lysine-specific histone demethylase 1 homolog 2 OS=Arabidopsis thaliana GN=LDL2 PE=2 SV=1	1.98	#N/A	#N/A
KH.L41.69.v1.A.SL2-1	2.22074	0.68832	LRC28_XENTR ame: Full=Leucine-rich repeat-containing 28	2.07e-37	C:apicolateral plasma membrane; P:intracellular transport; P:auditory receptor cell morphogenesis; C:occluding junction; C:basolateral plasma membrane; P:negative regulation of cellular process; P:establishment or maintenance of polarity of larval imaginal disc epithelium; P:cell junction assembly; P:positive regulation of signaling; P:cellular developmental process; C:lateral plasma membrane; P:…	C:GO:0016327; P:GO:0046907; P:GO:0002093; C:GO:0070160; C:GO:0016323; P:GO:0048523; P:GO:0016336; P:GO:0034329; P:GO:0023056; P:GO:0048869; C:GO:0016328; P:GO:0001737; P:GO:0008285; P:GO:0042048; C:GO:0045169; P:GO:0043900; P:GO:0072002; P:GO:0030154; P:GO:0048863; P:GO:2000026; P:GO:1902582; C:GO:0043231; C:GO:0005918; P:GO:0034333; C:GO:0005912; P:GO:0016334; P:GO:0016477; P:GO:0099504; P:GO:00…
KH.S521.1.v1.A.ND2-1	29.7128	9.22555	#N/A	#N/A	#N/A	#N/A
KH.L153.90.v1.A.ND1-1	7.67197	2.38864	Y5614_ARATH Probable LRR receptor-like serine threonine- kinase At1g56140 OS=Arabidopsis thaliana GN=At1g56140 PE=1 SV=2	0.902	P:axon guidance; P:chemical homeostasis; C:anchored component of membrane; P:defense response to other organism; F:receptor binding; P:neuron projection guidance; C:integral component of membrane; P:bone remodeling; C:sodium channel complex; P:defense response to fungus; C:apical plasma membrane; P:transmembrane transport; F:substrate-specific channel activity; P:enzyme linked receptor protein si…	P:GO:0007411; P:GO:0048878; C:GO:0031225; P:GO:0098542; F:GO:0005102; P:GO:0097485; C:GO:0016021; P:GO:0046849; C:GO:0034706; P:GO:0050832; C:GO:0016324; P:GO:0055085; F:GO:0022838; P:GO:0007167; F:GO:0022891; P:GO:0001901; P:GO:0009082; P:GO:0050878; P:GO:0048869; C:GO:0034702; P:GO:0030154; P:GO:0009401; F:GO:0016835; P:GO:0050801; P:GO:0008644; F:GO:0022834; F:GO:0046872; F:GO:0046875; F:GO:00…
KH.L153.84.v1.A.SL2-1	1.57697	0.491345	GTR7_MOUSE Solute carrier family facilitated glucose transporter member 7 OS=Mus musculus GN=Slc2a7 PE=3 SV=1	7.33e-40	P:single-organism carbohydrate metabolic process; F:organic acid transmembrane transporter activity; C:cytosol; P:organic acid metabolic process; P:regulation of peptide hormone secretion; P:urate metabolic process; P:single-organism transport; P:transport; P:carbohydrate import into cell; C:extracellular vesicle; C:cytoplasmic vesicle; P:regulation of systemic arterial blood pressure mediated by…	P:GO:0044723; F:GO:0005342; C:GO:0005829; P:GO:0006082; P:GO:0090276; P:GO:0046415; P:GO:0044765; P:GO:0006810; P:GO:0097319; C:GO:1903561; C:GO:0016023; P:GO:0003044; C:GO:0044853; P:GO:0005975; P:GO:0071310; P:GO:0003073; C:GO:0098588; C:GO:0005634; C:GO:0005737; P:GO:0006970; F:GO:0022891; F:GO:0005536; P:GO:0015849; F:GO:0015143; F:GO:0051119; C:GO:0005887; P:GO:0042908; C:GO:0000139; C:GO:00…
KH.L153.5.v1.A.nonSL1-1	7.64155	2.38574	TBCB_MOUSE Tubulin-folding cofactor B OS=Mus musculus GN=Tbcb PE=1 SV=2	3.1	P:glycoprotein metabolic process; P:oligosaccharide metabolic process; P:oligosaccharide catabolic process; F:cation binding; F:transition metal ion binding; F:nucleic acid binding; F:DNA binding; P:transcription, DNA-templated; C:extracellular vesicle; F:transferase activity, transferring phosphorus-containing groups; F:ribonucleoside binding; C:vacuolar lumen; C:extracellular exosome; P:carbohy…	P:GO:0009100; P:GO:0009311; P:GO:0009313; F:GO:0043169; F:GO:0046914; F:GO:0003676; F:GO:0003677; P:GO:0006351; C:GO:1903561; F:GO:0016772; F:GO:0032549; C:GO:0005775; C:GO:0070062; P:GO:0005975; P:GO:0034960; P:GO:0019318; P:GO:0006517; P:GO:0034961; F:GO:0016798; F:GO:0004553; F:GO:0001882; F:GO:0097747; F:GO:0015923; P:GO:0005996; P:GO:0044723; F:GO:0016779; C:GO:0043202; F:GO:0046872; F:GO:00…
KH.C9.722.v2.A.SL2-1	4.20313	1.31355	#N/A	#N/A	#N/A	#N/A
KH.C3.450.v1.C.ND1-1	108.938	34.1048	#N/A	#N/A	#N/A	#N/A
KH.L4.50.v1.A.ND1-1	2.40629	0.753677	GB_SUHVF Envelope glyco B OS=Suid herpesvirus 1 (strain Indiana-Funkhauser Becker) GN=gB PE=3 SV=1	1.77	C:host cell membrane; P:viral process; C:host intracellular part; F:transferase activity, transferring glycosyl groups; C:host cell cytoplasm part; P:cellular amino acid metabolic process; C:viral envelope; F:anthranilate phosphoribosyltransferase activity; C:host cell Golgi membrane; C:host cell plasma membrane; C:host cell endosome membrane; P:entry into other organism involved in symbiotic int…	C:GO:0033644; P:GO:0016032; C:GO:0033646; F:GO:0016932; C:GO:0033655; P:GO:0006519; C:GO:0019031; F:GO:0004048; C:GO:0044178; C:GO:0020002; C:GO:0044175; P:GO:0051828; F:GO:0000287; C:GO:0016021; C:GO:0044174; F:GO:0016763; P:GO:0019438; C:GO:0044177; F:GO:0016757; P:GO:0008652; F:GO:0043169; P:GO:0044409; P:GO:0019062; P:GO:0006725; P:GO:0044650; P:GO:0051701; F:GO:0046872; P:GO:0009073;
KH.L101.7.v1.C.SL2-1	4.75977	1.49149	FAP1H_SCHPO FKBP12-associated 1 homolog OS=Schizosaccharomyces pombe (strain 972 ATCC 24843) GN=fap1 PE=1 SV=1	1.69	#N/A	#N/A
KH.C2.614.v2.R.ND1-2	2.8287	0.886419	ADA_DANRE ame: Full=Adenosine deaminase ame: Full=Adenosine aminohydrolase	3.1e-89	P:Peyer's patch development; P:positive regulation of immune system process; F:transition metal ion binding; P:pigment metabolic process; P:regulation of signal transduction; P:purine-containing compound salvage; P:negative regulation of homeostatic process; P:negative regulation of penile erection; P:positive regulation of cell adhesion; P:organic substance catabolic process; F:metal ion binding…	P:GO:0048541; P:GO:0002684; F:GO:0046914; P:GO:0042440; P:GO:0035466; P:GO:0043101; P:GO:0032845; P:GO:0060407; P:GO:0045785; P:GO:1901575; F:GO:0046872; P:GO:0032102; P:GO:0002906; P:GO:0002696; P:GO:0046148; P:GO:0046649; P:GO:0043070; P:GO:0048286; P:GO:0060405; P:GO:0048566; P:GO:0048534; P:GO:0048585; P:GO:0043094; C:GO:0043231; P:GO:0046386; P:GO:0030154; P:GO:0008277; C:GO:0000323; P:GO:00…
KH.C11.732.v1.A.SL1-1	12.1067	3.79835	#N/A	#N/A	#N/A	#N/A
KH.C5.291.v1.A.SL2-1	2.81709	0.884324	CP2U1_RAT ame: Full=Cytochrome P450 2U1	3.2e-100	F:oxidoreductase activity, acting on CH or CH2 groups; P:organic hydroxy compound metabolic process; P:oxidative demethylation; P:arachidonic acid metabolic process; P:icosanoid metabolic process; P:cellular aromatic compound metabolic process; P:fatty acid derivative metabolic process; P:xenobiotic metabolic process; F:caffeine oxidase activity; F:arachidonic acid epoxygenase activity; P:respons…	F:GO:0016725; P:GO:1901615; P:GO:0070989; P:GO:0019369; P:GO:0006690; P:GO:0006725; P:GO:1901568; P:GO:0006805; F:GO:0034875; F:GO:0008392; P:GO:0009636; C:GO:0043231; C:GO:0005783; P:GO:0018931; F:GO:0046906; P:GO:0070988; P:GO:0042359; P:GO:0090420; F:GO:0004497; F:GO:0020037; F:GO:0033695; P:GO:0042738; P:GO:0017144; F:GO:0008391; P:GO:0042737;
KH.L78.5.v1.C.ND1-1	2.32754	0.731837	GCSPB_SULTO Probable glycine dehydrogenase	7.17	P:oxidation-reduction process; F:oxidoreductase activity, acting on the CH-NH2 group of donors, disulfide as acceptor; P:alpha-amino acid catabolic process; F:glycine dehydrogenase (decarboxylating) activity; P:cellular amino acid metabolic process; P:alpha-amino acid metabolic process; F:oxidoreductase activity, acting on the CH-NH2 group of donors;	P:GO:0055114; F:GO:0016642; P:GO:1901606; F:GO:0004375; P:GO:0006519; P:GO:1901605; F:GO:0016638;
KH.S843.1.v1.A.ND1-1	1.25372	0.394398	SERK5_ARATH Somatic embryogenesis receptor kinase 5 OS=Arabidopsis thaliana GN=SERK5 PE=1 SV=2	4.41	#N/A	#N/A
KH.S1758.1.v1.C.ND1-1	0.945051	0.297673	#N/A	#N/A	#N/A	#N/A
KH.L78.7.v1.A.ND1-1	1.58344	0.498888	SELA_PSEU 5L-seryl-tRNA(Sec) selenium transferase OS=Pseudomonas stutzeri (strain A1501) GN=selA PE=3 SV=1	1.54	P:RNA processing; F:transferase activity, transferring selenium-containing groups; P:positive regulation of signal transduction; F:unfolded protein binding; F:ATP binding; F:tRNA binding; P:intracellular signal transduction; P:cellular protein modification process; F:RNA binding; F:protein kinase activity; P:cellular macromolecule metabolic process; P:protein refolding; C:cytosol; P:cellular prot…	P:GO:0006394; F:GO:0016786; P:GO:0009967; F:GO:0051082; F:GO:0005524; F:GO:0000049; P:GO:0035556; P:GO:0006464; F:GO:0044822; F:GO:0050222; P:GO:0034960; P:GO:0042026; C:GO:0005829; P:GO:0044267; P:GO:0090501; P:GO:0016070; F:GO:0004518; F:GO:0004540; P:GO:0023051; P:GO:0035466; F:GO:0003676; F:GO:0016772; P:GO:0048552; C:GO:0016324; P:GO:0048554; P:GO:0034961; P:GO:0044344; P:GO:0006442; F:GO:00…
KH.S699.3.v1.C.ND1-1	11.8073	3.73518	#N/A	#N/A	#N/A	#N/A
KH.C12.478.v1.C.ND1-1	0.973312	0.308087	#N/A	#N/A	#N/A	#N/A
KH.S1085.1.v1.A.ND1-1	6.72735	2.13298	PELET_DROME Transposable element P transposase OS=Drosophila melanogaster GN=T PE=1 SV=2	0.00246	#N/A	#N/A
KH.C14.543.v1.C.nonSL3-1	1.55973	0.494718	#N/A	#N/A	#N/A	#N/A
KH.C12.573.v1.A.SL2-1	3.66975	1.16641	KLH12_DANRE Kelch 12 OS=Danio rerio GN=klhl12 PE=2 SV=2	2.42e-37	P:regulation of cellular component organization; C:cytoskeleton; P:regulation of signal transduction; P:vesicle-mediated transport; C:intracellular ribonucleoprotein complex; P:protein complex assembly; F:actin binding; F:ubiquitin-like protein transferase activity; P:response to virus; P:multicellular organism development; P:cellular protein metabolic process; P:intracellular transport; P:viral …	P:GO:0051128; C:GO:0005856; P:GO:0035466; P:GO:0016192; C:GO:0030529; P:GO:0006461; F:GO:0003779; F:GO:0008640; P:GO:0009615; P:GO:0007275; P:GO:0044267; P:GO:0046907; P:GO:0016032; C:GO:0031461; C:GO:0043231; P:GO:0016070; P:GO:0065003; C:GO:0005829; C:GO:0005654; C:GO:0044428; C:GO:0097708; F:GO:0042802; C:GO:0000151; P:GO:0016055; C:GO:0005634; P:GO:0006464; C:GO:0005909; C:GO:0044430; C:GO:00…
KH.L37.36.v1.B.SL1-1	1.48041	0.470876	CYT6_ARATH Cysteine ase inhibitor 6 OS=Arabidopsis thaliana GN=CYS6 PE=2 SV=2	0.636	F:4 iron, 4 sulfur cluster binding; F:iron-sulfur cluster binding; P:regulation of catalytic activity; P:RNA modification; F:adenosylhomocysteinase activity; F:cation binding; F:transition metal ion binding; P:RNA processing; F:ATPase inhibitor activity; F:transferase activity, transferring sulfur-containing groups; P:cellular macromolecule metabolic process; P:regulation of metabolic process; P:…	F:GO:0051539; F:GO:0051536; P:GO:0048552; P:GO:0009451; F:GO:0004013; F:GO:0043169; F:GO:0046914; P:GO:0006394; F:GO:0042030; F:GO:0016782; P:GO:0034960; P:GO:0019222; P:GO:0010468; P:GO:0060255; C:GO:0005737; P:GO:0043283; P:GO:0006730; P:GO:2000371; F:GO:0016802; P:GO:0043412; F:GO:0046872; F:GO:0016801; F:GO:0008657; F:GO:0048551; P:GO:0010911; P:GO:0016070;
KH.C7.602.v1.A.SL1-1	56.3578	17.9385	RPC3_BOVIN ame: Full=DNA-directed RNA polymerase III subunit RPC3 Short=RNA polymerase III subunit C3 ame: Full=DNA-directed RNA polymerase III subunit C	3.13e-100	F:transferase activity, transferring phosphorus-containing groups; F:nucleotidyltransferase activity; P:defense response; P:regulation of metabolic process; C:cytoplasmic part; P:positive regulation of biological process; C:nuclear DNA-directed RNA polymerase complex; C:cytosol; C:DNA-directed RNA polymerase III complex; P:regulation of gene expression; P:regulation of macromolecule metabolic pro…	F:GO:0016772; F:GO:0016779; P:GO:0006952; P:GO:0019222; C:GO:0044444; P:GO:0043119; C:GO:0055029; C:GO:0005829; C:GO:0005666; P:GO:0010468; P:GO:0060255; P:GO:0034960; P:GO:0006350; P:GO:0034961; P:GO:0050778; F:GO:0097747; P:GO:0051240; P:GO:0001819; C:GO:0044428; P:GO:0048584;
KH.C12.630.v1.A.nonSL6-1	7.00762	2.23065	#N/A	#N/A	#N/A	#N/A
KH.S753.2.v1.A.SL2-1	1.80776	0.576554	HMCN1_HUMAN ame: Full=Hemicentin-1 ame: Full=Fibulin-6 Short=FIBL-6 Flags: Precursor	1.12e-15	C:intracellular vesicle; P:regulation of epithelial cell migration; P:regulation of signaling; P:negative regulation of signal transduction; P:regulation of cellular process; P:positive regulation of cell motility; P:positive regulation of developmental process; P:regulation of developmental process; P:positive regulation of signal transduction; P:positive regulation of immune system process; P:p…	C:GO:0097708; P:GO:0010632; P:GO:0023051; P:GO:0009968; P:GO:0051244; P:GO:2000147; P:GO:0051094; P:GO:0050793; P:GO:0009967; P:GO:0002684; P:GO:0031325; P:GO:0050921; P:GO:0045595; C:GO:0099503; F:GO:0043168; P:GO:0051240; P:GO:0030155; P:GO:1902531; P:GO:0072358; F:GO:0008233; P:GO:0019538; P:GO:0048522; C:GO:0016023; P:GO:0035466; P:GO:0006810; P:GO:0048731; P:GO:0031323; P:GO:0043119; P:GO:00…
KH.S950.1.v1.A.ND1-1	10.1697	3.25287	STCI_EMENI sterigmatocystin biosynthesis lipase esterase stcI OS=Emericella nidulans (strain FGSC A4 ATCC 38163 CBS NRRL 194 M139) GN=stcI PE=3 SV=1	3.75	F:hydrolase activity, acting on ester bonds; P:sterigmatocystin biosynthetic process; P:toxin metabolic process; F:carboxylic ester hydrolase activity; P:toxin biosynthetic process;	F:GO:0016788; P:GO:0045461; P:GO:0009404; F:GO:0052689; P:GO:0009403;
KH.C3.356.v1.C.ND1-1	9.02931	2.89252	BACC_BACSU ame: Full=Dihydroanticapsin 7-dehydrogenase ame: Full=Bacilysin biosynthesis oxidoreductase	5.5e-19	P:fatty acid metabolic process; P:cellular lipid metabolic process; F:oxidoreductase activity, acting on the CH-OH group of donors, NAD or NADP as acceptor; P:organic cyclic compound metabolic process; F:oxidoreductase activity, acting on CH-OH group of donors; P:cellular biosynthetic process; F:identical protein binding; P:organic substance biosynthetic process;	P:GO:0006631; P:GO:0044255; F:GO:0016616; P:GO:1901360; F:GO:0016614; P:GO:0044249; F:GO:0042802; P:GO:1901576;
KH.S164.22.v1.B.ND1-1	4.68798	1.5076	#N/A	#N/A	#N/A	#N/A
KH.L104.2.v1.A.ND1-1	3.02189	0.973272	GATM_DANRE Glycine mitochondrial OS=Danio rerio GN=gatm PE=2 SV=1	7.76	P:archaeal or bacterial-type flagellum-dependent cell motility; P:protein import; P:protein transport; C:outer membrane-bounded periplasmic space; P:cilium or flagellum-dependent cell motility; C:periplasmic flagellum; P:single-organism transport; P:bacterial-type flagellum-dependent cell motility; C:bacterial-type flagellum; P:establishment of protein localization; P:transport;	P:GO:0097588; P:GO:0017038; P:GO:0015031; C:GO:0030288; P:GO:0001539; C:GO:0055040; P:GO:0044765; P:GO:0071973; C:GO:0009288; P:GO:0045184; P:GO:0006810;
KH.C2.726.v1.A.SL2-1	5.17575	1.66795	ZN367_RAT Zinc finger 367 OS=Rattus norvegicus GN=Znf367 PE=2 SV=1	3.36	C:nuclear part; C:nucleoplasm; F:identical protein binding; F:nucleic acid binding; P:smoothened signaling pathway; F:pyrophosphatase activity; P:regulation of metabolic process; P:RNA metabolic process; P:centrosome separation; F:protein homodimerization activity; P:centriole replication; F:protein domain specific binding; P:mitotic cytokinetic process; F:heparin binding; F:nucleotide binding; F…	C:GO:0044428; C:GO:0005654; F:GO:0042802; F:GO:0003676; P:GO:0007224; F:GO:0016462; P:GO:0019222; P:GO:0016070; P:GO:0051299; F:GO:0042803; P:GO:0007099; F:GO:0019904; P:GO:1902410; F:GO:0008201; F:GO:0000166; F:GO:0005525; P:GO:0009451; C:GO:0005856; C:GO:0005814; P:GO:0007049; F:GO:0097108; P:GO:0060255; F:GO:0016818; C:GO:0016021; F:GO:1901265; P:GO:1903047; P:GO:0010468; C:GO:0005813; C:GO:00…
KH.C1.1241.v1.A.ND1-1	25.0159	8.07455	P121A_HUMAN Nuclear envelope pore membrane POM 121 OS=Homo sapiens GN=POM121 PE=1 SV=2	2.98	P:RNA transport; F:nucleotide binding; C:MLL1/2 complex; P:regulation of gene expression; P:regulation of cell death; P:chromatin remodeling; C:nucleus; F:histone binding; P:ATP-dependent chromatin remodeling; P:cellular protein modification process; P:regulation of programmed cell death; P:DNA conformation change; P:regulation of macromolecule metabolic process; P:transport of virus; C:nuclear p…	P:GO:0050658; F:GO:0000166; C:GO:0044665; P:GO:0010468; P:GO:0010941; P:GO:0006338; C:GO:0005634; F:GO:0042393; P:GO:0043044; P:GO:0006464; P:GO:0043070; P:GO:0071103; P:GO:0060255; P:GO:0046794; C:GO:0005643; C:GO:0034708; P:GO:0080135; P:GO:0051028; F:GO:0043169; C:GO:0031965; F:GO:0046872; P:GO:0007420; F:GO:0008013; P:GO:0006409; P:GO:0007077; P:GO:0016070; P:GO:0051205; P:GO:0006810; P:GO:00…
KH.S555.5.v2.A.SL5-1	9.73318	3.14194	INT2_HUMAN ame: Full=Integrator complex subunit 2 Short=Int2	1.58e-29	P:cellular macromolecule metabolic process; P:RNA metabolic process; C:integrator complex; P:RNA processing;	P:GO:0034960; P:GO:0016070; C:GO:0032039; P:GO:0006394;
KH.C11.690.v1.A.SL1-1	2.67813	0.865658	B3GN6_MOUSE UDP- c:betaGal beta-1,3-N-acetylglucosaminyltransferase 6 OS=Mus musculus GN=B3gnt6 PE=2 SV=2	7.57e-22	F:transferase activity, transferring glycosyl groups; F:galactosyltransferase activity; P:O-glycan processing; C:intracellular membrane-bounded organelle; F:UDP-galactosyltransferase activity; P:cellular macromolecule metabolic process; C:endoplasmic reticulum; P:poly-N-acetyllactosamine biosynthetic process; P:oligosaccharide metabolic process; C:bounding membrane of organelle; C:Golgi apparatus…	F:GO:0016932; F:GO:0008378; P:GO:0016266; C:GO:0043231; F:GO:0035250; P:GO:0034960; C:GO:0005783; P:GO:0030311; P:GO:0009311; C:GO:0098588; C:GO:0005794; P:GO:0006486; P:GO:0018146; C:GO:0000139; C:GO:0016021; P:GO:0033692; F:GO:0016757; F:GO:0008194; P:GO:0044723; P:GO:0009101; P:GO:0034637; F:GO:0016758; P:GO:0034961; F:GO:0008376; P:GO:0009312; F:GO:0008375; P:GO:0044711; P:GO:0006493;
KH.S437.12.v1.C.ND1-1	22.4506	7.25969	#N/A	#N/A	#N/A	#N/A
KH.C12.256.v1.B.ND1-1	1.60155	0.519811	DYH2_MOUSE Dynein heavy chain axonemal OS=Mus musculus GN=Dnah2 PE=2 SV=1	0.103	P:cilium assembly; P:establishment of protein localization; P:cellular nitrogen compound metabolic process; P:sperm motility; F:magnesium ion binding; P:organelle organization; C:dynein complex; C:cytoskeleton; C:ciliary basal body; P:DNA replication; C:host intracellular membrane-bounded organelle; P:cellular component assembly; P:pentose-phosphate shunt, non-oxidative branch; F:purine ribonucle…	P:GO:0060271; P:GO:0045184; P:GO:0034641; P:GO:0097722; F:GO:0000287; P:GO:0006996; C:GO:0030286; C:GO:0005856; C:GO:0036064; P:GO:0006260; C:GO:0033648; P:GO:0071844; P:GO:0009052; F:GO:0035639; C:GO:0044430; C:GO:0044444; P:GO:0051244; F:GO:0016857; C:GO:0097014; P:GO:0016568; C:GO:0005874; F:GO:0016854; F:GO:0003677; P:GO:0019682; F:GO:0005524; C:GO:0033646; F:GO:0016903; P:GO:0034960; P:GO:00…
KH.C12.201.v1.A.SL2-1	1.72445	0.559869	LYPD2_MOUSE Ly6 PLAUR domain-containing 2 OS=Mus musculus GN=Lypd2 PE=2 SV=1	0.114	F:laminin binding; P:cell-matrix adhesion; P:cell-substrate adhesion; C:anchored component of membrane; C:integral component of membrane; C:intrinsic component of plasma membrane; C:anchored component of plasma membrane;	F:GO:0043236; P:GO:0007160; P:GO:0031589; C:GO:0031225; C:GO:0016021; C:GO:0031226; C:GO:0046658;
KH.S1236.1.v1.A.ND1-1	1.96809	0.641033	PIF1_BDEBA ATP-dependent DNA helicase pif1 OS=Bdellovibrio bacteriovorus (strain ATCC 15356 DSM 50701 NCIB 9529 HD100) GN=pif1 PE=3 SV=1	4.35e-10	P:mitochondrion organization; F:ATP binding; P:DNA recombination; F:enzyme inhibitor activity; F:nucleotide binding; C:mitochondrion; F:G-quadruplex DNA binding; P:anatomical structure homeostasis; C:nuclear chromosome, telomeric region; P:negative regulation of telomere maintenance; P:mitochondrial genome maintenance; C:nucleus; F:pyrophosphatase activity; F:magnesium ion binding; C:nuclear part…	P:GO:0007005; F:GO:0005524; P:GO:0006310; F:GO:0048551; F:GO:0000166; C:GO:0005739; F:GO:0051880; P:GO:0060249; C:GO:0000784; P:GO:0032205; P:GO:0000002; C:GO:0005634; F:GO:0016462; F:GO:0000287; C:GO:0044428; P:GO:0000723; F:GO:0003676; P:GO:0042592; P:GO:0033554; P:GO:0006974; C:GO:0044454; P:GO:0006260; P:GO:0032844; C:GO:0005657; C:GO:0043231; P:GO:0071103; F:GO:0046872; P:GO:0051348; P:GO:00…
KH.S1666.1.v1.A.ND1-1	5.90228	1.93154	POL_KORVPro-Pol poly OS=Koala retrovirus GN=pro-pol PE=3 SV=1	0.0193	F:nuclease activity; C:host cell cytoplasm part; P:modulation by virus of host morphology or physiology; F:peptidase activity, acting on L-amino acid peptides; C:cytoplasm; F:transferase activity, transferring glycosyl groups; P:membrane fusion involved in viral entry into host cell; P:DNA biosynthetic process; C:host intracellular membrane-bounded organelle; F:exonuclease activity; F:deoxyribonu…	F:GO:0004518; C:GO:0033655; P:GO:0044792; F:GO:0070011; C:GO:0005737; F:GO:0016932; P:GO:0039663; P:GO:0071897; C:GO:0033648; F:GO:0004527; F:GO:0004537; F:GO:0019238; P:GO:0051169; P:GO:0019076; F:GO:0004048; P:GO:0044803; P:GO:0044409; P:GO:0008652; F:GO:0034061; P:GO:0006453; P:GO:0019438; P:GO:0099046; P:GO:0006259; P:GO:0019072; P:GO:0006412; P:GO:0006519; C:GO:0043231; P:GO:0006760; P:GO:00…
KH.C12.530.v1.A.ND1-1	9.24506	3.03125	beta-C chain unit D (Fragment) OS=Helix pomatia PE=1 SV=2	2.12e-29	P:heterocycle biosynthetic process; C:Golgi-associated vesicle; F:cation binding; P:response to oxygen-containing compound; F:oxygen transporter activity; P:transport; P:sensory perception of light stimulus; F:oxidoreductase activity, acting on paired donors, with incorporation or reduction of molecular oxygen, another compound as one donor, and incorporation of one atom of oxygen; P:(+)-larreatr…	P:GO:0018130; C:GO:0005798; F:GO:0043169; P:GO:1901700; F:GO:0005344; P:GO:0006810; P:GO:0050953; F:GO:0016716; P:GO:1901709; C:GO:0044435; P:GO:0055114; C:GO:0000323; C:GO:0016023; F:GO:0046872; P:GO:0042440; P:GO:0006582; P:GO:0007600; C:GO:0005737; C:GO:0048770; P:GO:0015669; C:GO:0009579; C:GO:0044444; P:GO:0048732; F:GO:0046983; C:GO:0016021; P:GO:0006726; P:GO:1901708; P:GO:0048538; P:GO:00…
KH.C12.571.v1.C.ND1-1	4.87641	1.6153	#N/A	#N/A	#N/A	#N/A
KH.C9.86.v1.C.ND1-1	1.10925	0.367453	COL11_DANRE Collectin-11 OS=Danio rerio GN=colec11 PE=2 SV=1	1.25e-05	C:basement membrane; P:defense response to Gram-positive bacterium; P:cellular component assembly; P:transport; F:monosaccharide binding; P:tissue development; P:regulation of peptidase activity; P:regulation of catalytic activity; C:cytoplasm; P:regulation of growth; C:bounding membrane of organelle; P:endodermal cell differentiation; P:chemical homeostasis; P:response to organic substance; F:en…	C:GO:0005604; P:GO:0050830; P:GO:0071844; P:GO:0015457; F:GO:0048029; P:GO:0009888; P:GO:0052547; P:GO:0048552; C:GO:0005737; P:GO:0040008; C:GO:0098588; P:GO:0035987; P:GO:0048878; P:GO:0010033; F:GO:0048551; P:GO:0042742; C:GO:0033116; P:GO:0006897; P:GO:0065003; P:GO:0002226; C:GO:0005590; C:GO:0042383; P:GO:0046907; C:GO:0005788; C:GO:0005909; P:GO:0051883; F:GO:0005044; P:GO:0006956; P:GO:00…
KH.L72.2.v1.B.ND1-1	1.94513	0.644636	#N/A	#N/A	#N/A	#N/A
KH.C5.48.v1.A.SL2-1	0.933346	0.310211	#N/A	#N/A	#N/A	#N/A
KH.S1136.5.v1.C.ND1-1	1.43324	0.476375	#N/A	#N/A	#N/A	#N/A
KH.C4.734.v1.A.ND1-1	8.7763	2.91897	AGRG7_HUMAN ame: Full=Adhesion G- coupled receptor G7 ame: Full=G- coupled receptor 128 Flags: Precursor	1.5e-46	P:cellular developmental process; P:positive regulation of cellular process; C:neuron projection; P:axon ensheathment; P:myelination; P:animal organ development; F:transmembrane signaling receptor activity; P:regulation of cellular process; P:neurogenesis; P:regulation of developmental process; P:ensheathment of neurons; P:cell differentiation; P:regulation of multicellular organismal development;	P:GO:0048869; P:GO:0048522; C:GO:0043005; P:GO:0042553; P:GO:0042552; P:GO:0048513; F:GO:0004888; P:GO:0051244; P:GO:0022008; P:GO:0050793; P:GO:0007272; P:GO:0030154; P:GO:2000026;
KH.C1.495.v2.A.SL2-1	3.27958	1.09204	PLMN_HORSE ame: Full=Plasminogen Contains: ame: Full=Plasmin heavy chain A Contains: ame: Full=Plasmin light chain B	5.7e-39	P:regulation of hemostasis; F:serine-type peptidase activity; P:regulation of metabolic process; F:peptidase activity, acting on L-amino acid peptides; P:regulation of developmental process; P:regulation of blood coagulation; F:serine hydrolase activity; P:regulation of cellular process; P:positive regulation of cellular process; P:protein metabolic process; P:regulation of cell adhesion; P:posit…	P:GO:1900046; F:GO:0008236; P:GO:0019222; F:GO:0070011; P:GO:0050793; P:GO:0030193; F:GO:0017171; P:GO:0051244; P:GO:0048522; P:GO:0019538; P:GO:0030155; P:GO:0051240; P:GO:0030195; F:GO:0008233; P:GO:0031325; P:GO:0048584; P:GO:1903036; P:GO:0042127; P:GO:0043119; P:GO:1900047; P:GO:0032103; P:GO:0010468; P:GO:0031099; P:GO:2000026; P:GO:0030154; C:GO:0031982; P:GO:0007596; C:GO:0043231; P:GO:00…
KH.C6.294.v1.A.ND1-1	11.9529	3.98146	#N/A	#N/A	#N/A	#N/A
KH.C11.652.v3.A.SL4-1	3.05503	1.01824	PPGB_BOVIN ame: Full=Lysosomal protective ame: Full=Cathepsin A Contains: ame: Full=Lysosomal protective 32 kDa chain Contains: ame: Full=Lysosomal protective 20 kDa chain Flags: Precursor	2.78e-64	P:negative regulation of cellular process; C:nucleoplasm; C:mitochondrion; C:nuclear part; P:cellular catabolic process; P:chaperone-mediated autophagy; P:protein metabolic process; C:vacuolar membrane; F:serine-type exopeptidase activity; P:proteolysis; C:extracellular vesicle; C:extracellular exosome; C:intracellular membrane-bounded organelle; F:serine hydrolase activity; P:negative regulation…	P:GO:0048523; C:GO:0005654; C:GO:0005739; C:GO:0044428; P:GO:0044248; P:GO:0061684; P:GO:0019538; C:GO:0005774; F:GO:0070008; P:GO:0006508; C:GO:1903561; C:GO:0070062; C:GO:0043231; F:GO:0017171; P:GO:0031324; P:GO:0051244; C:GO:0098852; P:GO:0006914; P:GO:0031647; C:GO:0005765; F:GO:0008236;
KH.L104.1.v1.C.SL3-1	2.24293	0.74782	#N/A	#N/A	#N/A	#N/A
KH.C10.219.v2.C.SL2-1	1.0665	0.355751	CCS1_PROM4 Cytochrome c biogenesis OS=Prochlorococcus marinus (strain MIT 9211) GN=ccsB PE=3 SV=1	3.92	P:cellular macromolecule metabolic process; C:thylakoid membrane; P:cellular amino acid metabolic process; C:thylakoid; P:macromolecular complex assembly; F:acid-ammonia (or amide) ligase activity; C:cytoplasm; F:nucleoside phosphate binding; F:aminoacyl-tRNA ligase activity; C:cytoplasmic part; F:aminoacyl-tRNA ligase activity; C:integral component of membrane; P:cellular protein modification pr…	P:GO:0034960; C:GO:0042651; P:GO:0006519; C:GO:0009579; P:GO:0065003; F:GO:0016880; C:GO:0005737; F:GO:1901265; F:GO:0017100; C:GO:0044444; F:GO:0004812; C:GO:0016021; P:GO:0006464; F:GO:0016876; F:GO:0016755; C:GO:0005829; P:GO:0043038; P:GO:0043039; P:GO:0006461; P:GO:0071844; F:GO:0016879; F:GO:0052868; F:GO:0005524; P:GO:0044267; F:GO:0016746; F:GO:0016875; F:GO:0000166; F:GO:0035639;
KH.C13.133.v1.C.ND1-1	2.16393	0.721867	#N/A	#N/A	#N/A	#N/A
KH.C1.886.v1.A.ND1-1	12.6945	4.23563	#N/A	#N/A	#N/A	#N/A
KH.C5.203.v1.B.ND1-1	0.947351	0.316305	ABCGF_DICDI ABC transporter G family member 15 OS=Dictyostelium discoideum GN=abcG15 PE=3 SV=1	7.14	P:cellular amino acid biosynthetic process; C:cytoplasm; F:transferase activity, transferring alkyl or aryl (other than methyl) groups; P:aromatic compound biosynthetic process; F:3-phosphoshikimate 1-carboxyvinyltransferase activity; P:cellular amino acid metabolic process; P:cellular aromatic compound metabolic process; F:transferase activity, transferring alkyl or aryl (other than methyl) grou…	P:GO:0008652; C:GO:0005737; F:GO:0016765; P:GO:0019438; F:GO:0003866; P:GO:0006519; P:GO:0006725; F:GO:0016766; P:GO:0046394; P:GO:0016053; P:GO:0009073; P:GO:0006082;
KH.S345.2.v1.C.ND1-1	3.09459	1.03393	TOP3_STAS 1DNA topoisomerase 3 OS=Staphylococcus saprophyticus saprophyticus (strain ATCC 15305 DSM 20229) GN=topB PE=3 SV=1	0.357	P:cellular component assembly; C:basement membrane; P:extracellular matrix disassembly; F:cation binding; P:epidermis development; P:DNA metabolic process; F:metal ion binding; P:cellular component disassembly; P:tissue development; C:extracellular exosome; F:DNA topoisomerase activity; P:regulation of developmental process; F:DNA binding; P:cellular developmental process; P:cell differentiation;…	P:GO:0071844; C:GO:0005604; P:GO:0022617; F:GO:0043169; P:GO:0008544; P:GO:0006259; F:GO:0046872; P:GO:0071845; P:GO:0009888; C:GO:0070062; F:GO:0009387; P:GO:0050793; F:GO:0003677; P:GO:0048869; P:GO:0030154; P:GO:0034960; C:GO:0005578; F:GO:0003917; P:GO:0034329; P:GO:2000145; P:GO:0040012; P:GO:2000026; P:GO:0043062; P:GO:0035987; F:GO:0005102; C:GO:1903561; P:GO:0030155; P:GO:0030334; C:GO:00…
KH.C5.404.v1.A.SL2-1	2.4822	0.829395	C209B_MOUSE ame: Full=CD209 antigen B ame: Full=DC-SIGN-related 1 Short=DC-SIGNR1 ame: Full= 7 ame: CD_antigen=CD209	1.64e-18	P:regulation of macromolecule metabolic process; P:regulation of cellular process; P:viral process; P:regulation of response to stress; P:regulation of response to stimulus; P:regulation of metabolic process; P:transport; P:viral life cycle; P:endocytosis; P:vesicle-mediated transport; P:regulation of immune system process; P:regulation of multicellular organismal process; P:interaction with host…	P:GO:0060255; P:GO:0051244; P:GO:0022415; P:GO:0080134; P:GO:0048583; P:GO:0019222; P:GO:0015457; P:GO:0019058; P:GO:0006897; P:GO:0016192; P:GO:0002682; P:GO:0051239; P:GO:0051701; P:GO:0048522;
KH.C7.311.v5.A.SL4-1	1.45966	0.488803	#N/A	#N/A	#N/A	#N/A
KH.S1029.1.v2.A.ND3-1	0.934463	0.312954	UBP47_HUMAN Ubiquitin carboxyl-terminal hydrolase 47 OS=Homo sapiens GN=USP47 PE=1 SV=3	4.63	F:peptidase activity; P:macromolecule catabolic process; C:nucleus; C:ubiquitin ligase complex; P:cellular catabolic process; P:regulation of metabolic process; C:intracellular membrane-bounded organelle; C:cullin-RING ubiquitin ligase complex; F:ubiquitinyl hydrolase activity; P:cellular response to stress; P:cellular response to DNA damage stimulus; C:SCF ubiquitin ligase complex; F:protein dom…	F:GO:0008233; P:GO:0043285; C:GO:0005634; C:GO:0000151; P:GO:0044248; P:GO:0019222; C:GO:0043231; C:GO:0031461; F:GO:0101005; P:GO:0033554; P:GO:0006974; C:GO:0019005; F:GO:0019904; P:GO:2001021; P:GO:0044265; P:GO:0045786; F:GO:0004843; P:GO:0019538; P:GO:0006508; P:GO:0060255; P:GO:0010941; F:GO:0071987; F:GO:0008234; C:GO:0016021; P:GO:0010468; C:GO:0005737; F:GO:0070011; P:GO:0071478; P:GO:00…
KH.S657.4.v1.C.ND1-1	3.32402	1.1154	#N/A	#N/A	#N/A	#N/A
KH.C14.478.v1.A.ND1-1	1.47449	0.495233	FACD2_HUMAN Fanconi anemia group D2 OS=Homo sapiens GN=FANCD2 PE=1 SV=1	1.32	F:nucleotide binding; P:cellular biosynthetic process; F:GTP binding; F:ATP binding; F:O-phospho-L-serine:2-oxoglutarate aminotransferase activity; P:interleukin-6 production; P:positive regulation of cellular metabolic process; F:transaminase activity; F:enzyme binding; F:carbon-oxygen lyase activity, acting on polysaccharides; P:gamete generation; F:nucleic acid binding; F:UDP-3-O-acyl-N-acetyl…	F:GO:0000166; P:GO:0044249; F:GO:0005525; F:GO:0005524; F:GO:0004648; P:GO:0032635; P:GO:0031325; F:GO:0008483; F:GO:0019899; F:GO:0016837; P:GO:0007276; F:GO:0003676; F:GO:0103117; P:GO:0009314; C:GO:0044428; F:GO:0016810; P:GO:0006414; P:GO:0001816; P:GO:0006974; P:GO:0033554; P:GO:0046649; F:GO:0016835; F:GO:0035639; P:GO:0034984; P:GO:0032607; P:GO:0034961; F:GO:0046872; P:GO:0048522; P:GO:00…
KH.C1.176.v2.A.ND1-1	17.7186	5.95149	Y3244_SHES MPKHD-type hydroxylase Shewmr4_3244 OS=Shewanella (strain MR-4) GN=Shewmr4_3244 PE=3 SV=1	1.04	F:L-ascorbic acid binding; F:metal ion binding; F:monosaccharide binding; F:oxidoreductase activity, acting on paired donors, with incorporation or reduction of molecular oxygen; F:transition metal ion binding; F:dioxygenase activity; P:oxidation-reduction process; F:cation binding; F:oxidoreductase activity, acting on paired donors, with incorporation or reduction of molecular oxygen, 2-oxogluta…	F:GO:0031418; F:GO:0046872; F:GO:0048029; F:GO:0016705; F:GO:0046914; F:GO:0051213; P:GO:0055114; F:GO:0043169; F:GO:0016706;
KH.S1470.1.v1.C.ND1-1	1.57007	0.527437	POL_RSVP Gag-Pro-Pol poly OS=Rous sarcoma virus (strain Prague C) GN=gag-pro-pol PE=1 SV=2	0.00215	P:proteolysis; C:U2-type spliceosomal complex; P:intracellular transport of virus; F:endopeptidase activity; F:RNA binding; P:DNA recombination; P:interaction with host; C:intracellular membrane-bounded organelle; P:viral process; P:intracellular transport; C:host cell endosome; C:nucleus; F:transferase activity, transferring phosphorus-containing groups; F:transition metal ion binding; P:nucleic…	P:GO:0006508; C:GO:0005684; P:GO:0046788; F:GO:0004175; F:GO:0003723; P:GO:0006310; P:GO:0051701; C:GO:0043231; P:GO:0016032; P:GO:0046907; C:GO:0044174; C:GO:0005634; F:GO:0016772; F:GO:0046914; P:GO:0090305; C:GO:0020002; F:GO:0036002; P:GO:0044409; F:GO:0034061; F:GO:0044822; P:GO:0006259; C:GO:0043232; F:GO:0004518; C:GO:0033655; P:GO:0044792; C:GO:0005730; F:GO:0070011; P:GO:0071897; C:GO:00…
KH.L71.26.v1.A.SL2-1	1.2757	0.428919	GNRR2_CLAGA ame: Full=Gonadotropin-releasing hormone II receptor Short= II receptor Short= -II-R ame: Full=Type II receptor	2.87e-29	P:response to organonitrogen compound; F:G-protein coupled receptor activity; P:circulatory system process; P:regulation of cellular process; P:mating; C:integral component of membrane; P:cellular response to endogenous stimulus; P:cellular response to hormone stimulus; P:response to peptide; P:blood circulation; F:transmembrane signaling receptor activity; P:positive regulation of cellular proce…	P:GO:0010243; F:GO:0001625; P:GO:0003013; P:GO:0051244; P:GO:0007618; C:GO:0016021; P:GO:0071495; P:GO:0032870; P:GO:1901652; P:GO:0008015; F:GO:0004926; P:GO:0048522; F:GO:0016500;
KH.S455.7.v1.A.SL1-1	1.91633	0.645415	ILVD_RHOP 2Dihydroxy-acid dehydratase OS=Rhodopseudomonas palustris (strain 2) GN=ilvD PE=3 SV=1	0.344	P:purine-containing compound biosynthetic process; F:transferase activity, transferring hexosyl groups; P:phosphorylation; P:phosphate-containing compound metabolic process; P:protein N-linked glycosylation; F:transferase activity, transferring glycosyl groups; P:fucosylation; P:cell cycle; P:purine nucleotide metabolic process; F:diphosphotransferase activity; P:proteolysis; P:protein glycosylat…	P:GO:0072522; F:GO:0016758; P:GO:0016310; P:GO:0006796; P:GO:0006487; F:GO:0016757; P:GO:0036065; P:GO:0007049; P:GO:0006163; F:GO:0016778; P:GO:0006508; P:GO:0033578; C:GO:0005654; C:GO:0097708; F:GO:0051536; C:GO:0031313; P:GO:0070085; P:GO:0006486; F:GO:0016597; F:GO:0016772; C:GO:0005634; C:GO:0043231; P:GO:0007169; F:GO:0004160; F:GO:0101005; P:GO:0006519; P:GO:0036071; P:GO:0008652; P:GO:00…
KH.C4.244.v1.A.SL1-1	0.918821	0.309818	SOX_BOVIN Peroxisomal sarcosine oxidase OS=Bos taurus GN=PIPOX PE=2 SV=2	7.79e-87	F:oxidoreductase activity, acting on the CH-NH group of donors; P:phosphorus metabolic process; P:acyl-CoA metabolic process; F:receptor binding; C:intracellular organelle lumen; F:oxidoreductase activity, acting on the CH-NH group of donors, oxygen as acceptor; P:cellular amino acid metabolic process; C:peroxisome; C:intracellular membrane-bounded organelle; C:microbody; C:cytoplasm; P:folic aci…	F:GO:0016645; P:GO:0006793; P:GO:0006637; F:GO:0005102; C:GO:0070013; F:GO:0016647; P:GO:0006519; C:GO:0005777; C:GO:0043231; C:GO:0042579; C:GO:0005737; P:GO:0006760; P:GO:0006084; P:GO:0006575; P:GO:0055114; F:GO:0000166; F:GO:0050131; C:GO:0005782; C:GO:0031907; P:GO:0046653; F:GO:0050660; F:GO:0050031; P:GO:1901605; F:GO:0008115; P:GO:1901606;
KH.L51.7.v1.C.nonSL28-1	2.04821	0.691556	#N/A	#N/A	#N/A	#N/A
KH.S1818.2.v1.A.ND1-1	4.48032	1.51445	#N/A	#N/A	#N/A	#N/A
KH.C8.463.v1.A.ND1-1	2.10574	0.712502	RENBP_PIG ame: Full=N-acylglucosamine 2-epimerase Short=AGE ame: Full= c 2-epimerase ame: Full=N-acetyl-D-glucosamine 2-epimerase ame: Full=Renin-binding Short=	3.52e-147	C:extracellular exosome; C:extracellular vesicle; P:phosphorus metabolic process; P:carbohydrate derivative metabolic process; F:enzyme inhibitor activity; C:cytosol; F:N-acylglucosamine 2-epimerase activity; P:organic acid catabolic process; P:UDP-N-acetylglucosamine biosynthetic process; P:regulation of blood pressure; C:cytoplasmic part; F:racemase and epimerase activity; F:purine nucleotide b…	C:GO:0070062; C:GO:1903561; P:GO:0006793; P:GO:1901135; F:GO:0048551; C:GO:0005829; F:GO:0050121; P:GO:0016054; P:GO:0006048; P:GO:0008217; C:GO:0044444; F:GO:0016854; F:GO:0017076; F:GO:0016857; P:GO:0006040; P:GO:0006047; P:GO:0006082; F:GO:0030414; P:GO:0046395; P:GO:0043086; P:GO:1901071; F:GO:0004866; F:GO:0000166; P:GO:0048552;
KH.S1735.1.v1.A.SL1-2	2.55707	0.866626	#N/A	#N/A	#N/A	#N/A
KH.L72.3.v1.A.ND1-1	2.73176	0.925948	VWF_RAT von Willebrand factor (Fragment) OS=Rattus norvegicus GN=Vwf PE=2 SV=2	0.000594	P:mesodermal cell differentiation; P:response to hypoxia; P:protein processing; P:cellular response to abiotic stimulus; P:cell-matrix adhesion; P:positive regulation of DNA binding; P:cell surface receptor signaling pathway; P:collagen catabolic process; P:regulation of blood coagulation; P:lipid transport; P:transport; P:evasion or tolerance of host defenses by virus; F:calcium ion binding; P:p…	P:GO:0048333; P:GO:0001666; P:GO:0016485; P:GO:0071214; P:GO:0007160; P:GO:0043388; P:GO:0007166; P:GO:0030574; P:GO:0030193; P:GO:0006869; P:GO:0006810; P:GO:0019049; F:GO:0005509; P:GO:0031349; P:GO:0071407; P:GO:1901264; F:GO:0032403; C:GO:0016023; F:GO:0046872; F:GO:0002020; F:GO:0016817; P:GO:0051098; F:GO:0038064; F:GO:0019865; P:GO:0048869; C:GO:0034666; C:GO:0005783; P:GO:0043070; F:GO:00…
KH.C1.365.v1.A.nonSL2-1	2.38551	0.80931	HMCN1_HUMAN Hemicentin-1 OS=Homo sapiens GN=HMCN1 PE=1 SV=2	0.338	P:positive regulation of developmental process; F:receptor binding; P:negative regulation of cell adhesion; P:cellular macromolecule biosynthetic process; F:proteoglycan binding; F:rRNA binding; C:basement membrane; P:cell-cell signaling; P:negative regulation of cellular process; F:nucleic acid binding; P:regulation of signal transduction; P:neural crest cell migration; C:integral component of m…	P:GO:0051094; F:GO:0005102; P:GO:0007162; P:GO:0034961; F:GO:0043394; F:GO:0019843; C:GO:0005604; P:GO:0007267; P:GO:0048523; F:GO:0003676; P:GO:0035466; P:GO:0001755; C:GO:0016021; P:GO:0071526; F:GO:0005509; P:GO:0050673; P:GO:0051130; P:GO:0048522; P:GO:0006412; P:GO:0051244; C:GO:0099568; C:GO:0005938; P:GO:0050793; P:GO:0051271; P:GO:0001935; P:GO:1903829; P:GO:0008038; P:GO:0001667; P:GO:00…
KH.S1022.3.v1.C.ND1-1	7.90524	2.68709	#N/A	#N/A	#N/A	#N/A
KH.C8.248.v4.A.nonSL8-1	4.34081	1.48061	CO9A1_HUMAN Collagen alpha-1(IX) chain OS=Homo sapiens GN=COL9A1 PE=1 SV=3	6.16e-94	P:regulation of developmental process; P:single organismal cell-cell adhesion; P:animal organ morphogenesis; P:single-organism catabolic process; P:angiogenesis; P:chondrocyte development; P:cellular response to endogenous stimulus; C:collagen trimer; C:collagen type IV trimer; P:muscle organ development; P:chondrocyte development involved in endochondral bone morphogenesis; P:striated muscle tis…	P:GO:0050793; P:GO:0016337; P:GO:0009887; P:GO:0044712; P:GO:0001525; P:GO:0002063; P:GO:0071495; C:GO:0005581; C:GO:0005587; P:GO:0007517; P:GO:0003433; P:GO:0014706; P:GO:0030154; F:GO:0030020; C:GO:0043231; C:GO:0005594; P:GO:0034961; P:GO:0022603; P:GO:0007275; C:GO:0005604; C:GO:0005788; P:GO:0061061; C:GO:0070013; C:GO:0098651; F:GO:0030674; P:GO:0002062; C:GO:0005593; P:GO:0009888; F:GO:00…
KH.S1371.2.v2.A.ND2-1	4.44401	1.51744	#N/A	#N/A	#N/A	#N/A
KH.C1.1109.v3.A.SL5-1	3.76202	1.28477	PPNK_SOLUE Probable inorganic polyphosphate ATP-NAD kinase OS=Solibacter usitatus (strain Ellin6076) GN=ppnK PE=3 SV=1	0.47	P:cellular nitrogen compound metabolic process; F:cation binding; P:regulation of cell shape; P:RNA processing; P:cell wall organization; F:methyltransferase activity; P:cellular macromolecule biosynthetic process; F:purine ribonucleoside triphosphate binding; F:transferase activity, transferring alkyl or aryl (other than methyl) groups; F:metal ion binding; F:phosphotransferase activity, alcohol…	P:GO:0034641; F:GO:0043169; P:GO:0008360; P:GO:0006394; P:GO:0071555; F:GO:0008168; P:GO:0034961; F:GO:0035639; F:GO:0016766; F:GO:0046872; F:GO:0016773; F:GO:0003951; F:GO:0016301; C:GO:0005737; F:GO:1901265; F:GO:0016741; P:GO:0044038; F:GO:0016780; P:GO:0034960; F:GO:0050567; P:GO:0051301; F:GO:0016884; P:GO:0044036; P:GO:0006793; F:GO:0051992; F:GO:0008757; C:GO:0016021; F:GO:0046983; F:GO:00…
KH.L112.4.v1.B.nonSL7-1	1.69253	0.579161	TSTD3_MOUSE Thiosulfate sulfurtransferase rhodanese-like domain-containing 3 OS=Mus musculus GN=Tstd3 PE=2 SV=1	1.63e-06	F:sulfurtransferase activity; F:transferase activity, transferring sulfur-containing groups;	F:GO:0016783; F:GO:0016782;
KH.C14.188.v4.A.SL4-1	11.9557	4.09516	MINP1_PONAB Multiple inositol polyphosphate phosphatase 1 OS=Pongo abelii GN=MINPP1 PE=2 SV=1	5.62e-32	P:phosphate-containing compound metabolic process; P:bone mineralization; P:tissue development; C:extracellular exosome; F:hydrolase activity, acting on ester bonds; C:extracellular vesicle; P:inositol phosphate metabolic process; P:polyphosphate metabolic process; C:intracellular organelle lumen; P:phosphorus metabolic process; P:ossification; P:biomineral tissue development; P:dephosphorylation…	P:GO:0006796; P:GO:0030282; P:GO:0009888; C:GO:0070062; F:GO:0016788; C:GO:1903561; P:GO:0043647; P:GO:0006797; C:GO:0070013; P:GO:0006793; P:GO:0001503; P:GO:0031214; P:GO:0016311; C:GO:0005783; F:GO:0042578; C:GO:0005788; F:GO:0016791; C:GO:0043231;
KH.S865.1.v1.A.ND1-1	1.39654	0.478484	RECA_UREU1 OS=Ureaplasma urealyticum serovar 10 (strain ATCC 33699 Western) GN=recA PE=3 SV=1	0.139	P:cellular macromolecule metabolic process; F:glutamate-cysteine ligase activity; P:response to ethanol; P:transport; F:ATP binding; P:DNA recombination; C:presynaptic membrane; F:ferrochelatase activity; F:glutamate receptor activity; P:response to organic substance; F:DNA binding; P:regulation of signaling; F:hydrolase activity, acting on acid anhydrides; P:response to alcohol; P:cellular respo…	P:GO:0034960; F:GO:0004357; P:GO:0045471; P:GO:0015457; F:GO:0005524; P:GO:0006310; C:GO:0042734; F:GO:0004325; F:GO:0008066; P:GO:0010033; F:GO:0003677; P:GO:0023051; F:GO:0016817; P:GO:0097305; P:GO:0031668; P:GO:0007166; P:GO:0034220; P:GO:1902531; P:GO:0006783; P:GO:1901566; P:GO:0048554; F:GO:0016594; P:GO:0048522; F:GO:0005088; P:GO:0007215; C:GO:0043005; P:GO:0007267; C:GO:0016021; C:GO:00…
KH.L154.41.v1.C.SL2-1	4.3994	1.50738	#N/A	#N/A	#N/A	#N/A
KH.C3.866.v2.A.SL2-1	3.66503	1.25618	#N/A	#N/A	#N/A	#N/A
KH.C4.71.v1.A.SL2-1	0.94962	0.325872	HS3SB_MOUSE Heparan sulfate glucosamine 3-O-sulfotransferase 3B1 OS=Mus musculus GN=Hs3st3b1 PE=2 SV=2	4.22e-32	C:intrinsic component of plasma membrane; P:heparin biosynthetic process; F:deacetylase activity; C:Golgi membrane; F:sulfotransferase activity; C:integral component of membrane; C:bounding membrane of organelle; C:Golgi apparatus; C:Golgi lumen; C:intracellular organelle lumen; C:intracellular membrane-bounded organelle; P:aminoglycan biosynthetic process; P:single-organism biosynthetic process;…	C:GO:0031226; P:GO:0030210; F:GO:0019213; C:GO:0000139; F:GO:0008146; C:GO:0016021; C:GO:0098588; C:GO:0005794; C:GO:0005796; C:GO:0070013; C:GO:0043231; P:GO:0006023; P:GO:0044711; P:GO:0009059; P:GO:0006790; F:GO:0050119; P:GO:0015012; P:GO:0043283; P:GO:0015015; P:GO:0030201; C:GO:0005887; F:GO:0016782; F:GO:0034483;
KH.S1062.1.v1.A.ND1-1	1.72084	0.593637	RL11_HALL T50S ribosomal L11 OS=Halorubrum lacusprofundi (strain ATCC 49239 DSM 5036 JCM 8891 ACAM 34) GN=rpl11 PE=3 SV=1	0.231	F:RNA binding; F:ATP binding; F:RNA binding; F:nucleotide binding; F:purine ribonucleoside triphosphate binding; P:cellular macromolecule biosynthetic process; P:pyridine nucleotide metabolic process; C:intracellular ribonucleoprotein complex; F:NAD+ synthase activity; P:cellular nitrogen compound metabolic process; F:NAD+ synthase (glutamine-hydrolyzing) activity; F:ligase activity, forming carb…	F:GO:0003723; F:GO:0005524; F:GO:0044822; F:GO:0000166; F:GO:0035639; P:GO:0034961; P:GO:0019362; C:GO:0030529; F:GO:0008795; P:GO:0034641; F:GO:0003952; F:GO:0016879; F:GO:0019843; P:GO:0072524; F:GO:0003676; F:GO:0016880; F:GO:0016884; C:GO:0005840; P:GO:0006412; P:GO:0034960; F:GO:1901265;
KH.S1052.2.v1.A.ND1-1	1.351	0.466259	XTHA_PHAAN Xyloglucan endotransglucosylase hydrolase A OS=Phaseolus angularis GN=XTHA PE=1 SV=1	3.53	F:histone binding; F:ligase activity, forming carbon-oxygen bonds; F:hydrolase activity, hydrolyzing O-glycosyl compounds; P:cellular macromolecule biosynthetic process; F:xyloglucan:xyloglucosyl transferase activity; F:purine ribonucleoside triphosphate binding; P:regulation of translational fidelity; P:cell wall biogenesis; P:carbohydrate metabolic process; P:tRNA aminoacylation; P:cell wall or…	F:GO:0042393; F:GO:0016875; F:GO:0004553; P:GO:0034961; F:GO:0016762; F:GO:0035639; P:GO:0006450; P:GO:0042546; P:GO:0005975; P:GO:0043039; P:GO:0071555; F:GO:0016798; P:GO:0051321; P:GO:0006325; C:GO:0005618; P:GO:0006351; F:GO:0004812; P:GO:0060255; P:GO:0034960; P:GO:0007127; P:GO:0030154; P:GO:0048869; P:GO:0006073; P:GO:0044264; F:GO:0016932; P:GO:0010468; C:GO:0005737; F:GO:1901265; F:GO:00…
KH.C14.34.v4.C.ND1-1	12.1782	4.20333	M4GDB_XENLA MIF4G domain-containing B OS=Xenopus laevis GN=mif4gd-b PE=2 SV=1	7.41	C:intracellular membrane-bounded organelle; C:cytoplasm; P:regulation of cellular metabolic process; P:regulation of cellular process; F:nucleic acid binding; F:RNA binding; C:nucleus; P:regulation of cellular protein metabolic process;	C:GO:0043231; C:GO:0005737; P:GO:0031323; P:GO:0051244; F:GO:0003676; F:GO:0003723; C:GO:0005634; P:GO:0032268;
KH.C1.184.v1.A.nonSL2-1	1.65278	0.571097	FBN1_BOVIN Fibrillin-1 OS=Bos taurus GN=FBN1 PE=1 SV=1	1.96e-49	P:regulation of cellular response to growth factor stimulus; P:eye development; P:cellular response to peptide hormone stimulus; P:animal organ morphogenesis; P:maintenance of protein location; P:hormone transport; P:embryonic morphogenesis; P:regulation of metabolic process; P:extracellular matrix organization; P:kidney development; P:multicellular organism development; P:intracellular protein t…	P:GO:0090287; P:GO:0001654; P:GO:0071375; P:GO:0009887; P:GO:0045185; P:GO:0009914; P:GO:0048598; P:GO:0019222; P:GO:0030198; P:GO:0001822; P:GO:0007275; P:GO:0032779; P:GO:0070169; C:GO:1903561; P:GO:0030326; C:GO:0071953; P:GO:0030155; P:GO:0009306; P:GO:0043062; P:GO:0071495; P:GO:0045595; P:GO:0071560; P:GO:0035583; F:GO:0005178; C:GO:0005578; P:GO:0051244; P:GO:0001558; C:GO:0001527; P:GO:00…
KH.S681.1.v1.A.SL2-1	1.54217	0.533874	DNM3A_HUMAN DNA (cytosine-5)-methyltransferase 3A OS=Homo sapiens GN=DNMT3A PE=1 SV=4	2.56	F:methyltransferase activity; P:response to extracellular stimulus; P:cell cycle; P:programmed cell death; P:response to organic substance; P:cellular response to amino acid stimulus; P:cellular response to hypoxia; P:male gamete generation; P:genetic imprinting; C:chromosome; P:response to ionizing radiation; C:chromosomal region; P:DNA methylation; P:sulfur compound metabolic process; P:mitotic…	F:GO:0004480; P:GO:0009991; P:GO:0007049; P:GO:0016244; P:GO:0010033; P:GO:0071230; P:GO:0071456; P:GO:0048232; P:GO:0071514; C:GO:0005694; P:GO:0010212; C:GO:0098687; P:GO:0006306; P:GO:0006790; P:GO:0000278; P:GO:0036276; C:GO:0043231; P:GO:0055134; P:GO:0032776; C:GO:0005634; P:GO:0010035; P:GO:0008219; P:GO:0051052; P:GO:0009408; C:GO:0005654; P:GO:0006917; P:GO:1901700; P:GO:0046498; F:GO:00…
KH.C10.264.v3.A.SL3-1	1.27491	0.442151	MSI2H_HUMAN ame: Full=RNA-binding Musashi homolog 2 Short=Musashi-2	9.58e-53	P:cellular process involved in reproduction in multicellular organism; F:DNA binding; P:axon guidance; P:regulation of response to stimulus; P:regulation of metabolic process; P:RNA metabolic process; C:cytoplasmic part; P:ovarian follicle cell migration; F:nucleic acid binding; P:regulation of response to water deprivation; F:mRNA binding; P:pole plasm mRNA localization; P:regulation of response…	P:GO:0022412; F:GO:0043566; P:GO:0007411; P:GO:0048583; P:GO:0019222; P:GO:0016070; C:GO:0044444; P:GO:0007297; F:GO:0003676; P:GO:2000070; F:GO:0003729; P:GO:0019094; P:GO:0047484; C:GO:1903561; P:GO:0006396; C:GO:0030529; C:GO:0005844; P:GO:0044087; P:GO:0051244; F:GO:0003690; P:GO:0048522; P:GO:0046331; P:GO:0007298; F:GO:0000166; F:GO:0003697; F:GO:0044822; P:GO:0007276; P:GO:0045168; P:GO:00…
KH.S1877.1.v1.A.SL2-1	0.991691	0.344736	SEC_ARATH Probable UDP-N-acetylglucosamine--peptide N-acetylglucosaminyltransferase SEC OS=Arabidopsis thaliana GN=SEC PE=2 SV=1	0.351	F:nucleoside phosphate binding; F:transferase activity, transferring glycosyl groups; C:cytoplasm; P:glyceraldehyde-3-phosphate metabolic process; C:cytoplasmic part; P:canonical glycolysis; F:triose-phosphate isomerase activity; P:carbohydrate biosynthetic process; P:heterocycle biosynthetic process; P:cellular amino acid biosynthetic process; F:NAD binding; F:cation binding; P:glycolytic proces…	F:GO:1901265; F:GO:0016932; C:GO:0005737; P:GO:0019682; C:GO:0044444; P:GO:0061621; F:GO:0004807; P:GO:0016051; P:GO:0018130; P:GO:0008652; F:GO:0051287; F:GO:0043169; P:GO:0006096; P:GO:0000105; P:GO:0019400; F:GO:0016860; P:GO:0044723; P:GO:0055114; F:GO:0035639; F:GO:0046872; P:GO:0019563; C:GO:0043231; P:GO:0046483; F:GO:0003879; F:GO:0016614; F:GO:0016616; P:GO:0006519; P:GO:0006071; P:GO:00…
KH.L141.62.v1.A.ND1-1	1.44333	0.50265	CAPSD_PAVHH ame: Full=Capsid VP1 ame: Full=Coat VP1	8.67e-16	P:entry into host; P:transport of virus; P:viral process; P:entry into other organism involved in symbiotic interaction; P:interaction with host;	P:GO:0044409; P:GO:0046794; P:GO:0022415; P:GO:0051828; P:GO:0051701;
KH.C3.480.v1.A.SL2-1	0.929449	0.324477	#N/A	#N/A	#N/A	#N/A
KH.C4.796.v1.A.nonSL2-1	1.00425	0.351245	BTRV_BACCI 4-(gamma-L-glutamylamino)butanoyl-	7.28	P:macromolecular complex assembly; P:cellular component assembly; P:oxidation-reduction process; F:oxidoreductase activity, acting on paired donors, with incorporation or reduction of molecular oxygen, reduced flavin or flavoprotein as one donor, and incorporation of one atom of oxygen; P:cellular biosynthetic process; F:monooxygenase activity; P:protein complex assembly; P:antibiotic biosyntheti…	P:GO:0065003; P:GO:0071844; P:GO:0055114; F:GO:0016712; P:GO:0044249; F:GO:0004497; P:GO:0006461; P:GO:0017000;
KH.L103.1.v1.C.ND1-1	4.44966	1.55663	#N/A	#N/A	#N/A	#N/A
KH.L115.1.v2.C.SL2-1	1.4117	0.49522	#N/A	#N/A	#N/A	#N/A
KH.C9.219.v1.A.SL3-1	1.32689	0.466337	ECTB_BACSK Diaminobutyrate--2-oxoglutarate transaminase OS=Bacillus clausii (strain KSM-K16) GN=ectB PE=3 SV=1	1.58	P:RNA modification; P:rRNA methylation; F:RNA binding; F:hydro-lyase activity; F:methyltransferase activity; F:transaminase activity; P:RNA methylation; P:cellular carbohydrate catabolic process; F:nucleic acid binding; F:diaminobutyrate-pyruvate transaminase activity; F:transition metal ion binding; F:magnesium ion binding; P:aldonic acid catabolic process; P:ectoine biosynthetic process; P:cell…	P:GO:0009451; P:GO:0031167; F:GO:0003723; F:GO:0016836; F:GO:0004480; F:GO:0008483; P:GO:0001510; P:GO:0044275; F:GO:0003676; F:GO:0047307; F:GO:0046914; F:GO:0000287; P:GO:0046176; P:GO:0019491; P:GO:0044262; F:GO:0016810; P:GO:0046483; P:GO:0052803; P:GO:0016070; P:GO:0043606; F:GO:0008170; P:GO:0006519; F:GO:0016812; F:GO:0016835; P:GO:0019556; F:GO:0008168; F:GO:0008869; F:GO:0046872; P:GO:00…
KH.S2353.1.v1.A.nonSL1-1	4.05151	1.42399	ZN646_HUMAN Zinc finger 646 OS=Homo sapiens GN=ZNF646 PE=1 SV=1	0.508	P:transcription, DNA-templated; F:DNA binding; F:cation binding; P:protein localization to pre-autophagosomal structure; C:host intracellular part; C:host cell; C:host cell Golgi membrane; P:transport; C:cytoplasm; P:regulation of macromolecule metabolic process; P:cellular response to starvation; C:nucleus; P:mitophagy; P:cytolysis in other organism; P:vacuolar transport; P:regulation of gene ex…	P:GO:0006351; F:GO:0003677; F:GO:0043169; P:GO:0034497; C:GO:0033646; C:GO:0043657; C:GO:0044178; P:GO:0015457; C:GO:0005737; P:GO:0060255; P:GO:0009267; C:GO:0005634; P:GO:0000422; P:GO:0001901; P:GO:0007034; P:GO:0010468; P:GO:0042742; P:GO:0034960; C:GO:0033644; P:GO:0006623; C:GO:0098852; P:GO:0016237; P:GO:0006810; P:GO:0016236; C:GO:0044156; C:GO:0000407; P:GO:0030242; P:GO:0044179; P:GO:00…
KH.C8.414.v1.A.nonSL2-1	1.47798	0.519947	SPO15_SCHPO Sporulation-specific 15 OS=Schizosaccharomyces pombe (strain 972 ATCC 24843) GN=spo15 PE=1 SV=1	0.0312	C:cytoplasmic part; P:microtubule cytoskeleton organization; P:negative regulation of multicellular organismal process; P:cellular macromolecule metabolic process; F:DNA binding; C:recycling endosome membrane; F:nucleoside phosphate binding; P:cellular protein localization; P:mitotic cell cycle process; P:endocytic recycling; F:GTPase binding; F:metal ion binding; C:cytoplasmic vesicle; C:microtu…	C:GO:0044444; P:GO:0000226; P:GO:0051241; P:GO:0034960; F:GO:0043566; C:GO:0055038; F:GO:1901265; P:GO:0034613; P:GO:1903047; P:GO:0032456; F:GO:0051020; F:GO:0046872; C:GO:0016023; C:GO:0005815; P:GO:0034961; F:GO:0003677; P:GO:0034984; F:GO:0035639; F:GO:0005509; P:GO:0006810; F:GO:0003690; C:GO:0043197; F:GO:0043169; P:GO:0007067; C:GO:0044430; F:GO:0003684; P:GO:0007020; C:GO:0000778; C:GO:00…
KH.S1136.2.v1.A.nonSL2-1	2.20814	0.776854	PTGR1_HUMAN Prostaglandin reductase 1 OS=Homo sapiens GN=PTGR1 PE=1 SV=2	4.27e-86	F:oxidoreductase activity, acting on CH-OH group of donors; C:cytoplasm; F:13-lipoxin reductase activity; P:icosanoid metabolic process; C:intracellular membrane-bounded organelle; F:oxidoreductase activity, acting on the CH-CH group of donors; F:oxidoreductase activity, acting on the CH-CH group of donors, NAD or NADP as acceptor; F:oxidoreductase activity, acting on the CH-OH group of donors, N…	F:GO:0016614; C:GO:0005737; F:GO:0036185; P:GO:0006690; C:GO:0043231; F:GO:0016627; F:GO:0016628; F:GO:0016616; F:GO:0047522; F:GO:0097257; C:GO:0005829; F:GO:0070402; P:GO:0016114; F:GO:0046914; P:GO:0009636; P:GO:0042214; F:GO:0016655; F:GO:0052579; P:GO:1901568; P:GO:0044255; P:GO:0009241; P:GO:0006691; C:GO:0044444; P:GO:2001300; F:GO:0003960; F:GO:0032440; F:GO:0043169; F:GO:0043168; F:GO:00…
KH.C12.658.v1.A.ND1-1	1.06197	0.373814	NIPLB_DANRE Nipped-B B OS=Danio rerio GN=nipblb PE=2 SV=1	1.72	P:translation; P:cellular macromolecule metabolic process; F:nucleoside phosphate binding; F:translation factor activity, RNA binding; F:hydrolase activity, acting on acid anhydrides; C:cytoplasm; P:translational elongation; F:hydrolase activity, acting on acid anhydrides, in phosphorus-containing anhydrides; F:pyrophosphatase activity; F:nucleic acid binding; F:RNA binding; F:GTP binding; P:cell…	P:GO:0006412; P:GO:0034960; F:GO:1901265; F:GO:0008135; F:GO:0016817; C:GO:0005737; P:GO:0006414; F:GO:0016818; F:GO:0016462; F:GO:0003676; F:GO:0044822; F:GO:0005525; P:GO:0034961; F:GO:0035639; F:GO:0000166;
KH.S573.3.v1.A.ND1-1	1.04049	0.366427	HPGDS_CHICK ame: Full=Hematopoietic prostaglandin D synthase Short=H-PGDS ame: Full=GST class-sigma ame: Full=Glutathione S-transferase ame: Full=Glutathione-dependent PGD synthase ame: Full=Glutathione-requiring prostaglandin D synthase ame: Full=Prostaglandin-H2 D-isomerase	1.01e-36	P:cellular oxidant detoxification; P:oxidation-reduction process; F:glutathione peroxidase activity; C:brush border; F:transferase activity, transferring alkyl or aryl (other than methyl) groups; C:cytoplasmic part; P:icosanoid metabolic process; P:defense response; F:metal ion binding; P:fatty acid derivative metabolic process; P:organonitrogen compound metabolic process; P:sulfur compound metab…	P:GO:0098869; P:GO:0055114; F:GO:0004602; C:GO:0005903; F:GO:0016766; C:GO:0044444; P:GO:0006690; P:GO:0006952; F:GO:0046872; P:GO:1901568; P:GO:1901564; P:GO:0006790; P:GO:0006692; P:GO:0044255; P:GO:0006633; P:GO:0006631; F:GO:0004364; F:GO:0043169; P:GO:0050794;
KH.C2.61.v1.A.SL18-1	2.83045	0.999695	S5A1_MOUSE 3-oxo-5-alpha-steroid 4-dehydrogenase 1 OS=Mus musculus GN=Srd5a1 PE=2 SV=2	1.42e-59	P:steroid metabolic process; P:liver development; P:polyprenol metabolic process; P:sex differentiation; P:circadian behavior; F:sterol 5-alpha reductase activity; P:spinal cord development; F:testosterone dehydrogenase [NAD(P)] activity; P:cellular response to cAMP; P:response to extracellular stimulus; P:cellular response to lipid; P:response to muscle activity; P:female genitalia development; …	P:GO:0008202; P:GO:0001889; P:GO:0016093; P:GO:0007548; P:GO:0048512; F:GO:0009917; P:GO:0021510; F:GO:0030283; P:GO:0071320; P:GO:0009991; P:GO:0071396; P:GO:0014850; P:GO:0030540; P:GO:0010033; P:GO:0016042; F:GO:0043168; P:GO:0042448; P:GO:0048545; P:GO:0006486; C:GO:0070852; F:GO:0070402; P:GO:0008406; C:GO:0048471; P:GO:0033993; P:GO:0007267; F:GO:0033764; P:GO:0090378; F:GO:0016627; F:GO:00…
KH.C2.316.v1.R.ND1-1	2.06368	0.730183	ZSA5C_HUMAN Zinc finger and SCAN domain-containing 5C OS=Homo sapiens GN=ZSCAN5C PE=3 SV=1	1.31e-10	F:metal ion binding; C:nucleoplasm; F:RNA polymerase II transcription factor activity, sequence-specific DNA binding; P:regulation of cellular process; P:negative regulation of cell proliferation; F:regulatory region DNA binding; F:transcription cofactor binding; C:nuclear part; P:cell cycle arrest; P:regulation of gene expression; P:regulation of metabolic process; P:cellular macromolecule metab…	F:GO:0046872; C:GO:0005654; F:GO:0000981; P:GO:0051244; P:GO:0008285; F:GO:0000975; F:GO:0001221; C:GO:0044428; P:GO:0007050; P:GO:0010468; P:GO:0019222; P:GO:0034960; P:GO:0007049; C:GO:0005737; P:GO:0060255; C:GO:0005634; F:GO:0001223; P:GO:0034961; F:GO:0008134; C:GO:0043231; F:GO:0043566; F:GO:0043565; P:GO:0048523; F:GO:0003676; P:GO:0006351; F:GO:0003677; F:GO:0046914; F:GO:0043169;
KH.S699.2.v1.B.ND1-1	5.75632	2.03849	GCFC2_MOUSE GC-rich sequence DNA-binding factor 2 OS=Mus musculus GN=Gcfc2 PE=1 SV=2	0.387	C:integral component of membrane; F:hydrolase activity, acting on acid anhydrides, in phosphorus-containing anhydrides; P:transposition, DNA-mediated; P:cell division; F:tyrosine-based site-specific recombinase activity; C:endoplasmic reticulum; P:cellular macromolecule metabolic process; F:phospholipid binding; F:phosphatidylcholine binding; C:cytoplasm; F:hydrolase activity, acting on acid anhy…	C:GO:0016021; F:GO:0016818; P:GO:0006313; P:GO:0051301; F:GO:0009037; C:GO:0005783; P:GO:0034960; F:GO:0005543; F:GO:0031210; C:GO:0005737; F:GO:0016817; F:GO:0008135; F:GO:0005544; F:GO:1901265; P:GO:0006259; C:GO:0031234; F:GO:0046872; F:GO:0044822; F:GO:0035639; F:GO:0005509; P:GO:0034961; F:GO:0003677; F:GO:0035091; P:GO:0015457; P:GO:0007059; P:GO:0006869; P:GO:0006810; F:GO:0043169; F:GO:00…
KH.C3.927.v2.A.SL2-1	3.82994	1.35784	#N/A	#N/A	#N/A	#N/A
KH.S678.2.v1.A.ND1-1	2.16475	0.768551	YG31B_YEAST Transposon Ty3-G Gag-Pol poly OS=Saccharomyces cerevisiae (strain ATCC 204508 S288c) GN=TY3B-G PE=1 SV=3	0.5	P:alpha-amino acid metabolic process; F:ligase activity, forming carbon-nitrogen bonds; C:cell wall; P:cellular nitrogen compound metabolic process; F:ATP binding; C:cell outer membrane; P:purine-containing compound biosynthetic process; F:GMP synthase (glutamine-hydrolyzing) activity; P:glutamine family amino acid metabolic process; F:nucleotide binding; F:purine ribonucleoside triphosphate bind…	P:GO:1901605; F:GO:0016879; C:GO:0005618; P:GO:0034641; F:GO:0005524; C:GO:0009279; P:GO:0072522; F:GO:0003922; P:GO:0009064; F:GO:0000166; F:GO:0035639; P:GO:0006519; F:GO:0016884; F:GO:1901265; F:GO:0016817; F:GO:0016818; C:GO:0016021; F:GO:0016462; P:GO:0044271;
KH.S425.12.v1.A.ND1-1	3.78826	1.34529	CTRA_BOVIN ame: Full=Chymotrypsinogen A Contains: ame: Full=Chymotrypsin A chain A Contains: ame: Full=Chymotrypsin A chain B Contains: ame: Full=Chymotrypsin A chain C Flags: Precursor	4.49e-46	F:serine hydrolase activity; F:serine-type peptidase activity; P:proteolysis; P:protein metabolic process;	F:GO:0017171; F:GO:0008236; P:GO:0006508; P:GO:0019538;
KH.C6.38.v1.A.ND1-1	5.41558	1.92406	NOTC1_HUMAN ame: Full=Neurogenic locus notch homolog 1 Short=Notch 1 Short=hN1 ame: Full=Translocation-associated notch TAN-1 Contains: ame: Full=Notch 1 extracellular truncation Short=NEXT Contains: ame: Full=Notch 1 intracellular domain Short=NICD Flags: Precursor	4.82e-18	P:positive regulation of cell cycle; P:cell migration; P:proximal/distal pattern formation; P:intestinal stem cell homeostasis; P:supramolecular fiber organization; P:artery development; P:cell fate determination involved in pattern specification; C:endosome; P:regulation of organ morphogenesis; C:vacuole; P:hematopoietic progenitor cell differentiation; P:embryonic appendage morphogenesis; P:mov…	P:GO:0045787; P:GO:0016477; P:GO:0009954; P:GO:0036335; P:GO:0097435; P:GO:0060840; P:GO:0060582; C:GO:0005768; P:GO:2000027; C:GO:0005773; P:GO:0002244; P:GO:0035113; P:GO:0006928; P:GO:0030855; P:GO:0022603; P:GO:0002437; P:GO:0097485; P:GO:0030713; P:GO:0048523; P:GO:0072132; P:GO:1905207; P:GO:0001568; P:GO:0010941; P:GO:0050922; P:GO:0009888; P:GO:0021515; P:GO:0001947; P:GO:0007389; P:GO:00…
KH.L153.92.v2.A.ND2-2	5.31195	1.88873	CHSS3_HUMAN ame: Full=Chondroitin sulfate synthase 3 ame: Full=Carbohydrate synthase 2 ame: Full=Chondroitin glucuronyltransferase 3 ame: Full=Chondroitin synthase 2 Short= y-2 ame: Full=Glucuronosyl-N-acetylgalactosaminyl-proteoglycan 4-beta-N-acetylgalactosaminyltransferase II ame: Full=N-acetylgalactosaminyl-proteoglycan 3-beta-glucuronosyltransferase 3 ame: Full=N-acetylgalactosaminyltransfer…	2.61e-126	F:transferase activity, transferring glycosyl groups; P:carbohydrate derivative metabolic process; P:bone morphogenesis; P:chondroitin sulfate metabolic process; F:UDP-glycosyltransferase activity; P:cellular carbohydrate biosynthetic process; P:protein glycosylation; F:glucuronosyltransferase activity; P:animal organ morphogenesis; P:cellular macromolecule metabolic process; P:animal organ devel…	F:GO:0016932; P:GO:1901135; P:GO:0060349; P:GO:0030204; F:GO:0008194; P:GO:0034637; P:GO:0006486; F:GO:0015020; P:GO:0009887; P:GO:0034960; P:GO:0048513; F:GO:0008376; P:GO:0034961; P:GO:0009101; P:GO:0044711; C:GO:0000139; P:GO:0048468; P:GO:0033692; P:GO:0050650; P:GO:0009225; P:GO:0006790; P:GO:0051216; C:GO:0098588;
KH.C6.229.v2.A.ND2-1	2.62757	0.934804	ECTD_BORPA Ectoine hydroxylase OS=Bordetella parapertussis (strain 12822 ATCC BAA-587 NCTC 13253) GN=ectD PE=3 SV=1	2.95e-16	P:fatty acid metabolic process; F:cation binding; F:transition metal ion binding; P:oxidation-reduction process; F:oxidoreductase activity, acting on paired donors, with incorporation or reduction of molecular oxygen, 2-oxoglutarate as one donor, and incorporation of one atom each of oxygen into both donors; C:microbody lumen; C:intracellular membrane-bounded organelle; F:L-ascorbic acid binding;…	P:GO:0006631; F:GO:0043169; F:GO:0046914; P:GO:0055114; F:GO:0016706; C:GO:0031907; C:GO:0043231; F:GO:0031418; P:GO:0017000; P:GO:0046483; P:GO:0019395; C:GO:0005739; F:GO:0048244; F:GO:0051213; P:GO:0046700; P:GO:0044249; P:GO:0097089; F:GO:0048029; C:GO:0005777; C:GO:0070013; P:GO:0006720; P:GO:0044255; F:GO:0046872; P:GO:0042400; C:GO:0005782; C:GO:0042579;
KH.S425.11.v1.A.ND1-1	3.38804	1.20561	CTRB1_RAT ame: Full=Chymotrypsinogen B Contains: ame: Full=Chymotrypsin B chain A Contains: ame: Full=Chymotrypsin B chain B Contains: ame: Full=Chymotrypsin B chain C Flags: Precursor	1.76e-39	C:cytoplasmic part; F:peptidase activity; P:protein metabolic process; C:cytosol;	C:GO:0044444; F:GO:0008233; P:GO:0019538; C:GO:0005829;
KH.L65.7.v1.B.ND1-1	2.5162	0.895544	RS3_RUEPO 30S ribosomal S3 OS=Ruegeria pomeroyi (strain ATCC 700808 DSM 15171 DSS-3) GN=rpsC PE=3 SV=1	0.199	P:male meiosis; F:pyrophosphatase activity; C:nucleus; P:organic substance biosynthetic process; F:mRNA binding; C:90S preribosome; P:translation; P:electron transport chain; C:intracellular membrane-bounded organelle; P:ribonucleoprotein complex biogenesis; C:organelle inner membrane; C:cytoplasmic ribonucleoprotein granule; P:respiratory electron transport chain; C:chloroplast; C:chloroplast th…	P:GO:0007140; F:GO:0016462; C:GO:0005634; P:GO:1901576; F:GO:0003729; C:GO:0030686; P:GO:0006412; P:GO:0022900; C:GO:0043231; P:GO:0022613; C:GO:0019866; C:GO:0036464; P:GO:0022904; C:GO:0009507; C:GO:0009535; F:GO:0003723; P:GO:0008299; F:GO:0016651; P:GO:0048232; C:GO:0044391; F:GO:0016818; P:GO:0009241; P:GO:0052865; C:GO:0030684; C:GO:0009579; F:GO:0003954; C:GO:0005813; C:GO:0005737; C:GO:00…
KH.L37.27.v1.B.SL2-1	7.73784	2.75674	AOFA_DICDI ame: Full=Probable flavin-containing monoamine oxidase A	2.22e-67	P:cellular nitrogen compound metabolic process; P:phenol-containing compound metabolic process; C:mitochondrial envelope; P:cellular biogenic amine metabolic process; P:cellular aromatic compound metabolic process; C:organelle envelope; P:cellular amine metabolic process; P:ammonium ion metabolic process;	P:GO:0034641; P:GO:0018958; C:GO:0005740; P:GO:0006576; P:GO:0006725; C:GO:0031967; P:GO:0044106; P:GO:0097164;
KH.C14.382.v1.C.SL1-1	3.56147	1.27241	ATLA2_MOUSE ame: Full=Atlastin-2 ame: Full=ADP-ribosylation factor 6-interacting 2 Short=ARL-6-interacting 2 Short=Aip-2	2.25e-40	P:intracellular transport; F:purine ribonucleoside triphosphate binding; P:regulation of nervous system development; F:identical protein binding; P:organelle organization; P:Golgi organization; P:cellular component assembly; F:hydrolase activity, acting on acid anhydrides; P:ER to Golgi vesicle-mediated transport; P:neuron projection morphogenesis; F:hydrolase activity, acting on acid anhydrides,…	P:GO:0046907; F:GO:0035639; P:GO:0051960; F:GO:0042802; P:GO:0006996; P:GO:0007030; P:GO:0071844; F:GO:0016817; P:GO:0006888; P:GO:0048812; F:GO:0016818; C:GO:0098791; P:GO:0006461; P:GO:0051128; F:GO:1901265; P:GO:0061025; C:GO:0031984; F:GO:0005525; P:GO:0007029; P:GO:0050793; C:GO:0031985; P:GO:2000026; P:GO:0048858; F:GO:0016462; C:GO:0016021; P:GO:0030030; P:GO:0016044; P:GO:0051244; P:GO:00…
KH.C12.503.v1.A.ND1-1	1.10443	0.395413	#N/A	#N/A	#N/A	#N/A
KH.C14.215.v1.C.nonSL10-1	2.05395	0.735435	#N/A	#N/A	#N/A	#N/A
KH.C2.953.v1.A.nonSL2-1	2.90533	1.04149	LAMA5_HUMAN Laminin subunit alpha-5 OS=Homo sapiens GN=LAMA5 PE=1 SV=8	1.17	P:regulation of microtubule motor activity; P:membrane disassembly; C:basement membrane; C:organelle envelope; P:nuclear envelope disassembly; P:organelle transport along microtubule; P:actin cytoskeleton organization; P:sister chromatid cohesion; P:neuromuscular process controlling balance; P:morphogenesis of a branching epithelium; P:organonitrogen compound metabolic process; P:cell recognition…	P:GO:2000574; P:GO:0030397; C:GO:0005604; C:GO:0031967; P:GO:0051081; P:GO:0072384; P:GO:0030036; P:GO:0007062; P:GO:0050885; P:GO:0061138; P:GO:1901564; P:GO:0008037; P:GO:0034329; C:GO:0005737; P:GO:0007229; P:GO:0036265; C:GO:0099513; P:GO:0032940; C:GO:0043260; P:GO:0090002; P:GO:0043622; F:GO:0045505; P:GO:0050905; P:GO:0051094; P:GO:0030334; P:GO:0051656; C:GO:0005938; P:GO:0007049; P:GO:00…
KH.C9.811.v1.A.ND1-1	1.18809	0.426903	LRIQ3_RAT ame: Full=Leucine-rich repeat and IQ domain-containing 3 ame: Full=Leucine-rich repeat-containing 44	1.85e-62	C:cytoskeletal part; C:cytoplasmic part; P:blood vessel development; C:microtubule organizing center; P:cell cycle; P:cardiac septum development;	C:GO:0044430; C:GO:0044444; P:GO:0001568; C:GO:0005815; P:GO:0007049; P:GO:0003279;
KH.S1528.1.v1.A.ND1-1	2.20765	0.793608	SYE_DECAR Glutamate-tRNA ligase OS=Dechloromonas aromatica (strain RCB) GN=gltX PE=3 SV=1	0.13	P:DNA recombination; F:ligase activity, forming carbon-oxygen bonds; P:DNA metabolic process; F:RNA binding; F:metal ion binding; F:ATP binding; F:nucleotide binding; F:purine ribonucleoside triphosphate binding; P:cellular macromolecule biosynthetic process; F:DNA binding; P:transport; P:tRNA aminoacylation; P:amino acid activation; F:sequence-specific DNA binding; F:cation binding; F:aminoacyl-…	P:GO:0006310; F:GO:0016875; P:GO:0006259; F:GO:0044822; F:GO:0046872; F:GO:0005524; F:GO:0000166; F:GO:0035639; P:GO:0034961; F:GO:0003677; P:GO:0006810; P:GO:0043039; P:GO:0043038; F:GO:0043565; F:GO:0043169; F:GO:0004812; P:GO:0006313; P:GO:0015031; P:GO:0017038; P:GO:0044765; P:GO:0045184; F:GO:0016876; F:GO:0003676; P:GO:0042274; P:GO:0006519; F:GO:0043566; P:GO:0015074; P:GO:0042254; P:GO:00…
KH.C14.310.v1.A.SL1-1	3.1055	1.11726	ZCH24_HUMAN ame: Full=Zinc finger CCHC domain-containing 24	1.11e-96	F:nucleic acid binding; P:regulation of cell differentiation; P:regulation of cellular process; P:regulation of cell development; F:RNA binding;	F:GO:0003676; P:GO:0045595; P:GO:0051244; P:GO:0060284; F:GO:0044822;
KH.C5.106.v1.A.SL1-1	1.47042	0.529092	#N/A	#N/A	#N/A	#N/A
KH.C9.898.v1.A.nonSL3-1	4.29275	1.54548	COX16_PONAB Cytochrome c oxidase assembly COX16 mitochondrial OS=Pongo abelii GN=COX16 PE=3 SV=1	1.94e-10	F:RNA binding; F:purine ribonucleoside triphosphate binding; F:hydrolase activity, acting on acid anhydrides, in phosphorus-containing anhydrides; P:mitochondrial respiratory chain complex IV biogenesis; F:nucleoside phosphate binding; P:supramolecular fiber organization; P:protein complex biogenesis; P:quinone metabolic process; C:microtubule; P:organic acid biosynthetic process; C:cytoskeletal …	F:GO:0003723; F:GO:0035639; F:GO:0016818; P:GO:0097034; F:GO:1901265; P:GO:0097435; P:GO:0070271; P:GO:1901661; C:GO:0005874; P:GO:0016053; C:GO:0044430; F:GO:0071949; F:GO:0000287; F:GO:0003676; P:GO:0055114; C:GO:0016021; P:GO:0009399; F:GO:0046914; F:GO:0050660; P:GO:0031122; P:GO:0009073; F:GO:0016462; F:GO:0005525; P:GO:0071941; P:GO:0006725; F:GO:0070204; C:GO:0043232; F:GO:0016745; C:GO:00…
KH.S584.1.v1.C.ND1-1	1.47297	0.533128	CAN2_MOUSE Calpain-2 catalytic subunit OS=Mus musculus GN=Capn2 PE=2 SV=4	2.06	F:S-adenosylmethionine-dependent methyltransferase activity; C:membrane microdomain; P:proteolysis involved in cellular protein catabolic process; C:Golgi apparatus; C:membrane raft; C:cytoplasmic part; F:cysteine-type peptidase activity; F:protein dimerization activity; F:peptidase activity, acting on L-amino acid peptides; C:cytoplasm; P:branched-chain amino acid biosynthetic process; C:chromos…	F:GO:0008757; C:GO:0098857; P:GO:0051603; C:GO:0005794; C:GO:0045121; C:GO:0044444; F:GO:0008234; F:GO:0046983; F:GO:0070011; C:GO:0005737; P:GO:0009082; C:GO:0044427; F:GO:0016741; C:GO:0005783; P:GO:0051244; C:GO:0044432; F:GO:0004220; F:GO:0008092; P:GO:0010038; P:GO:0071229; F:GO:0008168; C:GO:0005924; P:GO:0000768; F:GO:0005509; F:GO:0046912; C:GO:0000323; C:GO:0070062; P:GO:0070887; P:GO:00…
KH.C7.297.v2.R.ND2-2	2.22875	0.808704	S22AL_MOUSE Solute carrier family 22 member 21 OS=Mus musculus GN=Slc22a21 PE=2 SV=1	4.97e-58	P:amino-acid betaine transport; F:carnitine transmembrane transporter activity; P:organic cation transport; P:organic anion transport; P:azole transport; P:transport; F:sodium-independent organic anion transmembrane transporter activity; C:apical plasma membrane; F:ion transmembrane transporter activity; F:symporter activity; F:substrate-specific transmembrane transporter activity; P:organic subs…	P:GO:0015838; F:GO:0015226; P:GO:0015695; P:GO:0015711; P:GO:0045117; P:GO:0015457; F:GO:0015347; C:GO:0016324; F:GO:0015075; F:GO:0015293; F:GO:0022891; P:GO:0071702; P:GO:2001142; F:GO:0008324; P:GO:0051937; P:GO:0052106; F:GO:0005329; P:GO:0015850; P:GO:0007589; P:GO:0006855; C:GO:0005887; P:GO:0001505; P:GO:0034220; P:GO:0015697; P:GO:0009437; P:GO:0044765; C:GO:0031253; P:GO:0032846; P:GO:00…
KH.C6.84.v1.A.SL1-1	1.68825	0.612609	SWC4_YARLIS WR1-complex 4 OS=Yarrowia lipolytica (strain CLIB 122 E 150) GN=SWC4 PE=3 SV=1	2.43	F:carbon-nitrogen lyase activity; P:regulation of signaling; C:contractile fiber; P:covalent chromatin modification; C:intracellular non-membrane-bounded organelle; P:cellular response to DNA damage stimulus; P:cellular macromolecule biosynthetic process; F:DNA binding; F:purine ribonucleoside triphosphate binding; P:DNA repair; C:INO80-type complex; P:histone modification; P:alpha-amino acid met…	F:GO:0016840; P:GO:0023051; C:GO:0043292; P:GO:0016569; C:GO:0043232; P:GO:0034984; P:GO:0034961; F:GO:0003677; F:GO:0035639; P:GO:0006281; C:GO:0097346; P:GO:0016570; P:GO:1901605; P:GO:1901607; C:GO:0070603; P:GO:0006325; P:GO:0008652; C:GO:0016459; P:GO:0006351; F:GO:0016818; F:GO:0003714; P:GO:0060255; C:GO:0030016; C:GO:0031672; C:GO:0000812; P:GO:0034960; F:GO:0016842; F:GO:0008092; C:GO:00…
KH.C9.87.v5.A.SL9-1	4.54341	1.65001	COX16_PONAB Cytochrome c oxidase assembly COX16 mitochondrial OS=Pongo abelii GN=COX16 PE=3 SV=1	1.94e-10	P:cytoplasmic microtubule organization; F:transition metal ion binding; F:nucleic acid binding; C:mitochondrial membrane; C:nucleus; F:pyrophosphatase activity; P:menaquinone metabolic process; P:mitochondrial respiratory chain complex IV biogenesis; F:magnesium ion binding; C:gamma-tubulin complex; P:carboxylic acid biosynthetic process; C:cytoskeletal part; P:microtubule nucleation; C:organelle…	P:GO:0031122; F:GO:0046914; F:GO:0003676; C:GO:0031966; C:GO:0005634; F:GO:0016462; P:GO:0009233; P:GO:0097034; F:GO:0000287; C:GO:0000930; P:GO:0046394; C:GO:0044430; P:GO:0007020; C:GO:0019866; P:GO:0022613; P:GO:0016070; C:GO:0043231; P:GO:0006519; P:GO:0042254; P:GO:0042180; F:GO:0000166; C:GO:0005874; F:GO:0016838; F:GO:0003723; F:GO:0005525; F:GO:0005524; P:GO:0097435; P:GO:1901661; C:GO:00…
KH.L149.12.v2.A.SL2-1	1.28244	0.466008	ENTK_HUMAN ame: Full=Enteropeptidase ame: Full=Enterokinase ame: Full=Serine protease 7 ame: Full=Transmembrane protease serine 15 Contains: ame: Full=Enteropeptidase non-catalytic heavy chain Contains: ame: Full=Enteropeptidase catalytic light chain Flags: Precursor	4.93e-17	F:serine hydrolase activity; P:regulation of water loss via skin; C:extracellular vesicle; C:extracellular exosome; P:regulation of body fluid levels; C:brush border; P:multicellular organismal water homeostasis; P:regulation of hemostasis; F:serine-type peptidase activity; P:digestion; C:cytoplasm; P:negative regulation of hemostasis; F:protein homodimerization activity; P:respiratory gaseous ex…	F:GO:0017171; P:GO:0033561; C:GO:1903561; C:GO:0070062; P:GO:0050878; C:GO:0005903; P:GO:0050891; P:GO:1900046; F:GO:0008236; P:GO:0007586; C:GO:0005737; P:GO:1900047; F:GO:0042803; P:GO:0007585; F:GO:0004252; C:GO:0031226; P:GO:0007599; C:GO:0005887; F:GO:0042802; P:GO:0006508; P:GO:0030195; P:GO:0019538;
KH.S1450.1.v1.R.ND1-1	1.45487	0.529135	#N/A	#N/A	#N/A	#N/A
KH.C12.469.v1.A.ND1-1	1.86856	0.682857	TYRO_MOUSE ame: Full=Tyrosinase ame: Full=Albino locus ame: Full=Monophenol monooxygenase Flags: Precursor	3.03e-131	C:intracellular membrane-bounded organelle; C:pigment granule; F:oxidoreductase activity, acting on paired donors, with incorporation or reduction of molecular oxygen, another compound as one donor, and incorporation of one atom of oxygen; P:thymus development; F:protein dimerization activity; C:vesicle membrane; P:melanin biosynthetic process; P:cell differentiation; C:vacuole; P:melanin metabol…	C:GO:0043231; C:GO:0048770; F:GO:0016716; P:GO:0048538; F:GO:0046983; C:GO:0012506; P:GO:0042438; P:GO:0030154; C:GO:0005773; P:GO:0006582; P:GO:0022008; F:GO:0042803; F:GO:0004503; P:GO:0048869; C:GO:0098588; P:GO:0048066; P:GO:0009888; P:GO:0043436; F:GO:0042802; C:GO:0097708; P:GO:0019752; C:GO:0048471; P:GO:0051244; F:GO:0046872; P:GO:0048732; C:GO:0044444; F:GO:0046914; P:GO:0060429; C:GO:00…
KH.C8.321.v1.A.nonSL9-1	3.33089	1.21734	MET10_MOUSE Methyltransferase 10 OS=Mus musculus GN=Mettl10 PE=2 SV=1	2.01e-59	F:transferase activity, transferring one-carbon groups; P:quinone biosynthetic process; C:cytoplasm; P:protein methylation; P:cellular ketone metabolic process; F:S-adenosylmethionine-dependent methyltransferase activity; P:peptidyl-lysine methylation; P:quinone metabolic process; P:macromolecule methylation; F:methyltransferase activity; F:protein methyltransferase activity; F:O-methyltransferas…	F:GO:0016741; P:GO:0045426; C:GO:0005737; P:GO:0006479; P:GO:0042180; F:GO:0008757; P:GO:0018022; P:GO:1901661; P:GO:0043414; F:GO:0004480; F:GO:0008276; F:GO:0008171; F:GO:0008168;
KH.L116.43.v2.A.SL2-1	3.24598	1.18692	#N/A	#N/A	#N/A	#N/A
KH.L8.19.v2.A.SL2-1	0.954802	0.34991	#N/A	#N/A	#N/A	#N/A
KH.C10.423.v1.A.ND1-1	3.45092	1.26497	CO6A5_HUMAN ame: Full=Collagen alpha-5(VI) chain ame: Full=Collagen alpha-1(XXIX) chain ame: Full=von Willebrand factor A domain-containing 4 Flags: Precursor	1.83e-66	P:endodermal cell differentiation; P:cellular component assembly; F:RNA binding; P:cellular developmental process; P:protein complex assembly; P:regulation of cellular process; C:extracellular vesicle; C:extracellular exosome; P:macromolecular complex assembly; C:FACIT collagen trimer; C:anchoring collagen complex; P:chondrocyte differentiation; F:nucleic acid binding; P:cell differentiation; C:c…	P:GO:0035987; P:GO:0071844; F:GO:0044822; P:GO:0048869; P:GO:0006461; P:GO:0050794; C:GO:1903561; C:GO:0070062; P:GO:0065003; C:GO:0005593; C:GO:0030934; P:GO:0002062; F:GO:0003676; P:GO:0030154; C:GO:0005581;
KH.C10.55.v2.R.ND1-1	1.5452	0.566473	SGPL_DICDI Sphingosine-1-phosphate lyase OS=Dictyostelium discoideum GN=sglA PE=2 SV=1	2.08e-116	P:coenzyme metabolic process; F:tyrosine decarboxylase activity; C:integral component of endoplasmic reticulum membrane; P:hematopoietic or lymphoid organ development; P:gonad development; P:sphingolipid biosynthetic process; P:gamete generation; P:cellular lipid metabolic process; P:animal organ morphogenesis; P:carboxylic acid metabolic process; P:spermatogenesis; P:cell death; F:carboxy-lyase …	P:GO:0006752; F:GO:0004837; C:GO:0030176; P:GO:0048534; P:GO:0008406; P:GO:0030148; P:GO:0007276; P:GO:0044255; P:GO:0009887; P:GO:0019752; P:GO:0007283; P:GO:0008219; F:GO:0016831; P:GO:0046483; P:GO:0001822; P:GO:0006665; C:GO:0043231; P:GO:0007169; P:GO:0001553; P:GO:0051239; P:GO:0008585; P:GO:0044249; P:GO:0006631; P:GO:1901565; P:GO:0006915; P:GO:1901575; P:GO:0046467; P:GO:0048232; P:GO:00…
KH.C10.418.v1.A.nonSL3-1	1.82142	0.668182	DHR11_CHICK Dehydrogenase reductase SDR family member 11 OS=Gallus gallus GN=DHRS11 PE=2 SV=1	1.78e-83	P:oxidation-reduction process; F:oxidoreductase activity, acting on CH-OH group of donors; F:serine 3-dehydrogenase activity; F:oxidoreductase activity, acting on the CH-OH group of donors, NAD or NADP as acceptor;	P:GO:0055114; F:GO:0016614; F:GO:0031132; F:GO:0016616;
KH.C10.119.v1.A.ND1-1	1.66997	0.612716	#N/A	#N/A	#N/A	#N/A
KH.C12.436.v1.C.SL1-1	5.36328	1.97006	#N/A	#N/A	#N/A	#N/A
KH.C10.594.v1.A.ND1-1	5.65605	2.07948	JAM1_HUMAN Junctional adhesion molecule A OS=Homo sapiens GN=F11R PE=1 SV=1	2.78e-05	P:positive regulation of hydrolase activity; C:bicellular tight junction; P:protein localization to plasma membrane; P:entry into other organism involved in symbiotic interaction; P:response to radiation; P:animal organ morphogenesis; F:cadherin binding involved in cell-cell adhesion; P:decidualization; C:acrosomal membrane; F:transferase activity, transferring pentosyl groups; C:intrinsic compon…	P:GO:0051345; C:GO:0005923; P:GO:0072659; P:GO:0051828; P:GO:0009314; P:GO:0009887; F:GO:0098641; P:GO:0046697; C:GO:0002080; F:GO:0016763; C:GO:0031226; P:GO:0030198; P:GO:0042475; F:GO:0030165; F:GO:0000166; P:GO:0006954; C:GO:0070160; F:GO:0019904; P:GO:0045777; F:GO:0005524; P:GO:0002064; P:GO:0008217; C:GO:0005856; P:GO:0030855; P:GO:1902589; P:GO:0015849; C:GO:0005739; P:GO:0043038; P:GO:00…
KH.S351.2.v1.C.ND1-1	5.75002	2.11591	#N/A	#N/A	#N/A	#N/A
KH.C7.381.v1.A.nonSL3-1	2.27484	0.837595	COGA1_MOUSE Collagen alpha-1(XVI) chain OS=Mus musculus GN=Col16a1 PE=2 SV=2	1.1	P:cellular macromolecule biosynthetic process; F:DNA binding; P:primary follicle stage; P:negative regulation of cellular process; C:FACIT collagen trimer; P:positive regulation of cellular process; P:response to hormone; P:cell surface receptor signaling pathway; P:regulation of cellular component biogenesis; P:positive regulation of cellular component biogenesis; C:collagen trimer; C:intracellu…	P:GO:0034961; F:GO:0003677; P:GO:0048160; P:GO:0048523; C:GO:0005593; P:GO:0048522; P:GO:0009725; P:GO:0007166; P:GO:0044087; P:GO:0044089; C:GO:0005581; C:GO:0070013; P:GO:0043062; C:GO:0016021; P:GO:0045595; P:GO:2000145; P:GO:0030258; P:GO:0048554; P:GO:0007167; P:GO:0043616; P:GO:0045787; P:GO:0007126; P:GO:0006350; P:GO:0034960; C:GO:0005578; F:GO:0005178; P:GO:0030154; P:GO:0048017; P:GO:00…
KH.L7.30.v1.A.nonSL5-1	7.66806	2.82568	HINT2_MOUSE Histidine triad nucleotide-binding mitochondrial OS=Mus musculus GN=Hint2 PE=1 SV=1	2.02e-49	F:adenosine 5'-monophosphoramidase activity; C:cytoplasmic part; P:organic substance catabolic process; C:mitochondrion; P:apoptotic process; P:regulation of metabolic process; C:cytoskeleton; F:hydrolase activity, acting on carbon-nitrogen (but not peptide) bonds, in linear amides; P:programmed cell death; P:cellular macromolecule biosynthetic process; C:intracellular non-membrane-bounded organe…	F:GO:0043530; C:GO:0044444; P:GO:1901575; C:GO:0005739; P:GO:0006915; P:GO:0019222; C:GO:0005856; F:GO:0016811; P:GO:0016244; P:GO:0034961; C:GO:0043232; P:GO:1901136; F:GO:0016810; C:GO:0043231; P:GO:1901606; P:GO:0008219; P:GO:0006519; P:GO:0035466; P:GO:0023051; P:GO:0009261; C:GO:0005730; P:GO:0006694; F:GO:0019901; F:GO:0019899; C:GO:0000118; F:GO:0019900; C:GO:0005829; C:GO:0070062; F:GO:00…
KH.C10.32.v1.A.ND1-1	3.30447	1.21833	WAKLC_ARATH Wall-associated receptor kinase-like 3 OS=Arabidopsis thaliana GN=WAKL3 PE=2 SV=2	4.14	#N/A	#N/A
KH.C8.17.v1.A.SL2-1	1.01213	0.373399	DIRA2_MACFA ame: Full=GTP-binding Di-Ras2 ame: Full=Distinct subgroup of the Ras family member 2 Flags: Precursor	6.62e-103	P:positive regulation of biological process; P:collagen and cuticulin-based cuticle development; C:cytosol; P:establishment of ommatidial planar polarity; C:intracellular non-membrane-bounded organelle; P:adherens junction assembly; P:cytogamy; C:extracellular exosome; P:nerve growth factor signaling pathway; P:bipolar cellular bud site selection; F:GDP binding; P:cell projection assembly; P:regu…	P:GO:0043119; P:GO:0040002; C:GO:0005829; P:GO:0042067; C:GO:0043232; P:GO:0034333; P:GO:0000755; C:GO:0070062; P:GO:0038180; P:GO:0007121; F:GO:0019003; P:GO:0030031; P:GO:0090276; P:GO:0071320; P:GO:0055134; P:GO:0007264; P:GO:0051345; P:GO:0007507; F:GO:0015197; P:GO:0001885; P:GO:0015031; P:GO:0007166; P:GO:0051050; P:GO:0009798; P:GO:0048468; P:GO:0046928; P:GO:1904029; P:GO:0030033; P:GO:00…
KH.S1489.1.v1.A.ND1-1	2.09455	0.773027	#N/A	#N/A	#N/A	#N/A
KH.L78.3.v1.C.SL2-1	2.6474	0.977141	FES1_ASPFU Hsp70 nucleotide exchange factor fes1 OS=Neosartorya fumigata (strain ATCC MYA-4609 Af293 CBS 101355 FGSC A1100) GN=fes1 PE=3 SV=1	3.7	P:tRNA aminoacylation; F:protein kinase activity; P:cell surface receptor signaling pathway; F:cation binding; P:regulation of cellular metabolic process; F:transmembrane receptor protein kinase activity; F:metal ion binding; F:phosphotransferase activity, alcohol group as acceptor; F:ligase activity, forming carbon-oxygen bonds; F:transmembrane signaling receptor activity; P:cellular macromolecu…	P:GO:0043039; F:GO:0050222; P:GO:0007166; F:GO:0043169; P:GO:0031323; F:GO:0019199; F:GO:0046872; F:GO:0016773; F:GO:0016875; F:GO:0004926; P:GO:0034961; F:GO:0035639; P:GO:0006450; P:GO:0034960; P:GO:0051244; C:GO:0005737; P:GO:0007167; F:GO:0016301; F:GO:1901265; F:GO:0017100; F:GO:0004714; C:GO:0044444; C:GO:0016021; F:GO:0004812; P:GO:0006793; P:GO:0043038; F:GO:0016788; P:GO:0044267; F:GO:00…
KH.C12.696.v1.A.nonSL24-3	1.19763	0.442203	MD2L2_DANRE Mitotic spindle assembly checkpoint MAD2B OS=Danio rerio GN=mad2l2 PE=2 SV=1	5.03e-07	F:transition metal ion binding; P:regulation of signal transduction; P:DNA repair; C:anaphase-promoting complex; P:positive regulation of cellular metabolic process; P:regulation of catalytic activity; P:cellular response to DNA damage stimulus; P:cellular macromolecule biosynthetic process; C:intracellular non-membrane-bounded organelle; P:negative regulation of binding; P:DNA damage response, s…	F:GO:0046914; P:GO:0035466; P:GO:0006281; C:GO:0005680; P:GO:0031325; P:GO:0048552; P:GO:0034984; P:GO:0034961; C:GO:0043232; P:GO:0051100; P:GO:0042772; P:GO:0007093; P:GO:0019222; P:GO:0022407; P:GO:0009314; F:GO:0016779; P:GO:1903047; P:GO:0031570; P:GO:0009416; F:GO:1901265; P:GO:0043118; C:GO:0031225; P:GO:0006259; P:GO:0051241; F:GO:0043169; C:GO:0000151; P:GO:0009408; P:GO:0009411; P:GO:00…
KH.L69.9.v1.A.ND1-1	1.94813	0.720021	PSB4_CRYNJ Probable proteasome subunit beta type-4 OS=Cryptococcus neoformans neoformans serotype D (strain JEC21 ATCC MYA-565) GN=CPR1 PE=3 SV=1	1.56	F:endopeptidase activity; C:intracellular membrane-bounded organelle; P:alpha-amino acid catabolic process; F:transition metal ion binding; P:cellular amino acid metabolic process; P:disaccharide metabolic process; P:cellular macromolecule biosynthetic process; C:ribosome; F:peptidase activity, acting on L-amino acid peptides; F:nucleoside phosphate binding; F:D-aminoacyl-tRNA deacylase activity;…	F:GO:0004175; C:GO:0043231; P:GO:1901606; F:GO:0046914; P:GO:0006519; P:GO:0005984; P:GO:0034961; C:GO:0005840; F:GO:0070011; F:GO:1901265; F:GO:0051499; F:GO:0016932; C:GO:0031967; F:GO:0035639; F:GO:0015075; F:GO:0016788; F:GO:0022891; P:GO:0006818; C:GO:0044444; F:GO:0008233; C:GO:0030529; P:GO:0006412; C:GO:0009507; F:GO:0042625; F:GO:0008194; F:GO:0005524; F:GO:0043169; P:GO:1901605; F:GO:00…
KH.L116.99.v1.R.ND1-1	2.29019	0.846876	THA10_HUMAN THAP domain-containing 10 OS=Homo sapiens GN=THAP10 PE=2 SV=1	1.27e-09	C:nucleoplasm part; P:epithelial cell proliferation; P:regulation of cell cycle; P:regulation of gene expression; C:nucleolus; P:regulation of metabolic process; P:regulation of mitotic cell cycle; C:intracellular membrane-bounded organelle; F:DNA binding; P:cellular macromolecule metabolic process; P:regulation of cellular process; P:regulation of macromolecule metabolic process; F:nucleic acid …	C:GO:0044451; P:GO:0050673; P:GO:0000074; P:GO:0010468; C:GO:0005730; P:GO:0019222; P:GO:0007346; C:GO:0043231; F:GO:0043566; P:GO:0034960; P:GO:0051244; P:GO:0060255; F:GO:0003676; F:GO:0042802; F:GO:0046914; C:GO:0044428; C:GO:0005654; C:GO:0005634; F:GO:0043565; P:GO:0006351; F:GO:0043169; P:GO:0007049; C:GO:0016604; P:GO:0001935; C:GO:0043232; P:GO:0034961; F:GO:0003677; F:GO:0046872;
KH.C8.62.v1.A.ND1-1	2.98445	1.10389	#N/A	#N/A	#N/A	#N/A
KH.L108.52.v1.C.ND1-1	9.21027	3.40923	CPM_LIYV9 Minor capsid OS=Lettuce infectious yellows virus (isolate United States 92) PE=3 SV=1	1.1	#N/A	#N/A
KH.L134.3.v1.A.SL1-1	1.20854	0.448553	NOV_CHICK NOV OS=Gallus gallus GN=NOV PE=2 SV=1	0.854	C:integral component of membrane; P:digestion; P:cell-cell signaling; P:oxoacid metabolic process; P:disaccharide metabolic process; P:cellular carbohydrate catabolic process; P:cellular amino acid metabolic process; F:N-succinylarginine dihydrolase activity; F:integrin binding; F:glucosidase activity; P:maltose metabolic process; C:apical plasma membrane; F:hydrolase activity, acting on carbon-n…	C:GO:0016021; P:GO:0007586; P:GO:0007267; P:GO:0043436; P:GO:0005984; P:GO:0044275; P:GO:0006519; F:GO:0009015; F:GO:0005178; F:GO:0015926; P:GO:0000023; C:GO:0016324; F:GO:0016810; P:GO:0019752; C:GO:0005768; F:GO:0016813; F:GO:0005102; F:GO:0019838; C:GO:0012506; F:GO:0005525; P:GO:0001558; P:GO:0044245; P:GO:0046907; F:GO:0035639; F:GO:1901265; F:GO:0004553; P:GO:0016197; P:GO:0006886; C:GO:00…
KH.S1062.2.v1.C.SL2-1	2.99569	1.11554	#N/A	#N/A	#N/A	#N/A
KH.C11.2.v1.A.SL2-1	3.26774	1.21688	CRIP1_RAT Cysteine-rich 1 OS=Rattus norvegicus GN=Crip1 PE=1 SV=2	8.31e-30	P:cellular response to chemical stimulus; P:heart development; P:response to metal ion; C:intracellular non-membrane-bounded organelle; P:tissue development; P:cellular homeostasis; C:cell-substrate adherens junction; P:muscle system process; P:tissue remodeling; P:positive regulation of cell proliferation; P:cellular macromolecule localization; P:protein localization to organelle; P:positive reg…	P:GO:0070887; P:GO:0007507; P:GO:0010038; C:GO:0043232; P:GO:0009888; P:GO:0019725; C:GO:0005924; P:GO:0003012; P:GO:0048771; P:GO:0008284; P:GO:0070727; P:GO:0033365; P:GO:0045597; P:GO:0045596; F:GO:0043565; P:GO:0014896; F:GO:0031433; P:GO:0014706; P:GO:0060255; F:GO:0008301; F:GO:0042805; P:GO:0006941; P:GO:0010468; C:GO:0005737; P:GO:0030239; P:GO:0009581; C:GO:0030018; C:GO:0005938; P:GO:00…
KH.C11.145.v1.A.ND1-1	3.77613	1.40973	#N/A	#N/A	#N/A	#N/A
KH.S437.7.v1.A.SL1-1	12.2939	4.59278	GPTC4_XENLA ame: Full=G patch domain-containing 4	7.88e-51	F:RNA binding; P:cellular developmental process; P:cell differentiation; P:hematopoietic progenitor cell differentiation; F:nucleic acid binding;	F:GO:0044822; P:GO:0048869; P:GO:0030154; P:GO:0002244; F:GO:0003676;
KH.C6.155.v1.A.SL1-2	1.83849	0.687489	FLRT2_HUMAN Leucine-rich repeat transmembrane FLRT2 OS=Homo sapiens GN=FLRT2 PE=1 SV=1	1.63e-53	P:positive regulation of mitochondrial fission; P:regulation of transferase activity; P:positive regulation of cellular process; P:cell projection morphogenesis; P:movement of cell or subcellular component; F:glycosaminoglycan binding; P:cell surface receptor signaling pathway; F:lipase inhibitor activity; P:regulation of cellular component biogenesis; F:phospholipase inhibitor activity; F:transf…	P:GO:0090141; P:GO:0051338; P:GO:0048522; P:GO:0048858; P:GO:0006928; F:GO:0005539; P:GO:0007166; F:GO:0055102; P:GO:0044087; F:GO:0004859; F:GO:0005160; P:GO:0050793; C:GO:0070062; C:GO:0044300; F:GO:0032403; C:GO:0043679; F:GO:0019838; C:GO:0012506; P:GO:1904018; P:GO:0007167; P:GO:0060348; F:GO:0005104; C:GO:0005783; C:GO:0005578; P:GO:0030154; P:GO:0051241; P:GO:0019800; P:GO:0051244; P:GO:00…
KH.C12.422.v1.C.ND1-1	2.90792	1.08982	YD286_MOUSE Glutaredoxin C5orf63 homolog OS=Mus musculus PE=1 SV=1	1.61	P:aromatic compound biosynthetic process; F:transferase activity, transferring glycosyl groups; F:cation binding; P:cellular amino acid biosynthetic process; F:transferase activity, transferring glycosyl groups; P:cellular amino acid metabolic process; P:cellular aromatic compound metabolic process; F:anthranilate phosphoribosyltransferase activity; F:magnesium ion binding; F:transferase activity…	P:GO:0019438; F:GO:0016932; F:GO:0043169; P:GO:0008652; F:GO:0016757; P:GO:0006519; P:GO:0006725; F:GO:0004048; F:GO:0000287; F:GO:0016763; P:GO:0009073; F:GO:0046872;
KH.C10.406.v1.A.nonSL2-1	4.82001	1.80743	LYAM3_SHEEP P-selectin OS=Ovis aries GN=SELP PE=2 SV=1	1.03e-11	P:response to organic substance; C:integral component of plasma membrane; F:transmembrane signaling receptor activity; P:defense response to Gram-negative bacterium; P:regulation of signal transduction; P:regulation of response to stimulus; P:leukocyte cell-cell adhesion; F:cell adhesion molecule binding; F:heparin binding; F:fucose binding; P:defense response to bacterium; P:intracellular signal…	P:GO:0010033; C:GO:0005887; F:GO:0004888; P:GO:0050829; P:GO:0035466; P:GO:0048583; P:GO:0007159; F:GO:0050839; F:GO:0008201; F:GO:0042806; P:GO:0042742; P:GO:0035556; P:GO:1902531; P:GO:0034612; C:GO:0043231; P:GO:0021680; P:GO:0098742; P:GO:0002684; P:GO:0030029; C:GO:0048471; C:GO:0005654; P:GO:0098609; P:GO:0009617; P:GO:0043254; P:GO:1901700; P:GO:0016194; P:GO:0032496; P:GO:0002685; P:GO:00…
KH.S363.3.v1.C.ND1-1	3.83607	1.44206	HARB1_RAT nuclease HARBI1 OS=Rattus norvegicus GN=Harbi1 PE=2 SV=1	1.76e-11	F:dioxygenase activity; F:purine ribonucleoside triphosphate binding; P:oxidation-reduction process; C:intracellular non-membrane-bounded organelle; F:methyltransferase activity; F:metal ion binding; F:RNA binding; P:macromolecule methylation; P:RNA processing; F:acid-amino acid ligase activity; F:cation binding; P:macromolecule metabolic process; F:S-adenosylmethionine-dependent methyltransferas…	F:GO:0051213; F:GO:0035639; P:GO:0055114; C:GO:0043232; F:GO:0008168; F:GO:0046872; F:GO:0044822; P:GO:0043414; P:GO:0006394; F:GO:0016881; F:GO:0043169; P:GO:0043283; F:GO:0008757; P:GO:0030488; C:GO:0044444; F:GO:0016741; C:GO:0005737; C:GO:0005813; F:GO:1901265; P:GO:0036265; P:GO:0034960; F:GO:0004518; F:GO:0000166; P:GO:0090304; P:GO:0009451; F:GO:0003723; P:GO:0031167; F:GO:0005524; P:GO:00…
KH.C2.465.v1.A.ND1-1	3.33421	1.25751	GSTM1_BOVIN ame: Full=Glutathione S-transferase Mu 1 ame: Full=GST class-mu 1 ame: Full=GSTM1-1	2.53e-54	F:identical protein binding; P:nitrobenzene metabolic process; C:endoplasmic reticulum; P:regulation of multicellular organismal process; P:glutathione metabolic process; C:sperm fibrous sheath; P:calcium-mediated signaling; F:protein homodimerization activity; P:regulation of release of sequestered calcium ion into cytosol; F:receptor binding; P:regulation of calcium ion transport into cytosol; …	F:GO:0042802; P:GO:0018916; C:GO:0005783; P:GO:0051239; P:GO:0006749; C:GO:0035686; P:GO:0019722; F:GO:0042803; P:GO:0051279; F:GO:0005102; P:GO:0010522; P:GO:0070458; P:GO:0019932; P:GO:0044248; F:GO:0043295; P:GO:0042178; C:GO:0043231; C:GO:0016529; C:GO:0070062; F:GO:0016766; P:GO:2000273; P:GO:0090257; F:GO:0046983; P:GO:0060315; P:GO:0044092; P:GO:0035556; F:GO:0004364; F:GO:0046982; F:GO:00…
KH.C3.757.v1.A.SL1-1	6.457	2.43604	ZN366_HUMAN Zinc finger 366 OS=Homo sapiens GN=ZNF366 PE=1 SV=1	0.827	P:cytoplasmic microtubule organization; C:coated vesicle membrane; F:ligase activity, forming aminoacyl-tRNA and related compounds; F:pyrophosphatase activity; F:transferase activity, transferring phosphorus-containing groups; C:nucleus; P:positive regulation of cellular protein localization; P:transport along microtubule; F:tRNA binding; P:heterocycle metabolic process; P:regulation of embryonic…	P:GO:0031122; C:GO:0030662; F:GO:0016876; F:GO:0016462; F:GO:0016772; C:GO:0005634; P:GO:1903829; P:GO:0010970; F:GO:0000049; P:GO:0046483; P:GO:0045995; C:GO:0043231; C:GO:0005875; F:GO:0003712; P:GO:0006519; P:GO:0065003; F:GO:0003861; P:GO:0006412; C:GO:0005874; P:GO:0006790; C:GO:0005869; C:GO:0030286; P:GO:0007018; P:GO:0097435; P:GO:0030334; P:GO:0035466; P:GO:0045184; P:GO:0060255; F:GO:00…
KH.C9.681.v1.A.SL3-1	1.39249	0.525501	ARMC4_HUMAN Armadillo repeat-containing 4 OS=Homo sapiens GN=ARMC4 PE=2 SV=1	0	P:nucleus-vacuole junction assembly; P:protein transport; C:nuclear pore; C:fungal-type vacuole membrane; P:pattern specification process; P:regulation of microtubule-based movement; C:cytoplasmic part; F:peptide transporter activity; P:cellular macromolecule metabolic process; P:regulation of cellular process; F:protein anchor; P:autophagy; P:organelle organization; C:lytic vacuole; C:extracellu…	P:GO:0071562; P:GO:0015031; C:GO:0005643; C:GO:0000329; P:GO:0007389; P:GO:0060632; C:GO:0044444; F:GO:0015197; P:GO:0034960; P:GO:0051244; F:GO:0043495; P:GO:0006914; P:GO:0006996; C:GO:0000323; C:GO:0070062; F:GO:0042277; P:GO:0048308; P:GO:0051270; P:GO:0006810; P:GO:0030448; P:GO:0022415; F:GO:0019899; F:GO:0008249; P:GO:0021591; C:GO:0005829; F:GO:0003676; C:GO:0044428; P:GO:0042144; P:GO:00…
KH.L5.3.v1.A.nonSL6-1	1.86989	0.70673	RBR_RICCO Retinoblastoma-related OS=Ricinus communis GN=RBR PE=2 SV=1	4.66	C:ribosome; P:translation; P:cellular macromolecule metabolic process; P:regulation of cellular process; P:regulation of gene expression; C:intracellular membrane-bounded organelle; P:regulation of metabolic process; P:regulation of cell cycle; C:nucleus; P:regulation of macromolecule metabolic process; F:nucleic acid binding; P:cell cycle; C:mitochondrion; C:intracellular ribonucleoprotein compl…	C:GO:0005840; P:GO:0006412; P:GO:0034960; P:GO:0051244; P:GO:0010468; C:GO:0043231; P:GO:0019222; P:GO:0051726; C:GO:0005634; P:GO:0060255; F:GO:0003676; P:GO:0007049; C:GO:0005739; C:GO:0030529; P:GO:0006351; F:GO:0019843; F:GO:0044822; P:GO:0034961;
KH.C7.426.v3.A.SL6-1	27.9881	10.6177	BCCIP_HUMAN BRCA2 and CDKN1A-interacting OS=Homo sapiens GN=BCCIP PE=1 SV=1	1.12e-26	P:protein export from nucleus; P:epithelial cell differentiation; C:organelle envelope; P:cell cycle; P:transport; P:DNA repair; P:cellular response to DNA damage stimulus; C:cyclin-dependent protein kinase holoenzyme complex; F:RNA binding; P:intracellular protein transport; P:establishment of ribosome localization; P:regulation of cell cycle; P:intracellular transport; P:regulation of cyclin-de…	P:GO:0006611; P:GO:0030855; C:GO:0031967; P:GO:0007049; P:GO:0006810; P:GO:0006281; P:GO:0034984; C:GO:0000307; F:GO:0003723; P:GO:0032779; P:GO:0033753; P:GO:0000074; P:GO:0046907; P:GO:1904029; C:GO:0005737; P:GO:0000054; C:GO:0043231; C:GO:0019908; C:GO:0005635; P:GO:0048869; C:GO:0005783; P:GO:0030154; P:GO:0033554; P:GO:0006974; P:GO:0051244; P:GO:0045184; P:GO:0051649; F:GO:0003676; F:GO:00…
KH.C8.135.v2.A.SL2-1	1.64506	0.624339	GCNT3_XENLA ame: Full=Beta-1,3-galactosyl-O-glycosyl-glyco beta-1,6-N-acetylglucosaminyltransferase 3 ame: Full=C2 -mucin type Short=C2 -M	3.8e-119	P:thyroid hormone metabolic process; P:leukocyte adhesion to vascular endothelial cell; P:enzyme linked receptor protein signaling pathway; P:regulation of metabolic process; C:extracellular vesicle; P:protein O-linked glycosylation; P:single organismal cell-cell adhesion; P:tissue morphogenesis; P:regulation of signaling; P:regulation of cellular process; P:immunoglobulin production; P:animal or…	P:GO:0042403; P:GO:0061756; P:GO:0007167; P:GO:0019222; C:GO:1903561; P:GO:0006493; P:GO:0016337; P:GO:0048729; P:GO:0023051; P:GO:0051244; P:GO:0002377; P:GO:0009887; P:GO:0002381; P:GO:0048522; P:GO:0051240; P:GO:0022600; P:GO:0060993; P:GO:0060352; C:GO:0005802; P:GO:0035466; P:GO:0009967; P:GO:0010718; P:GO:0007178; P:GO:0002426; F:GO:0016932; P:GO:0016266; P:GO:0043119; C:GO:0031984; P:GO:00…
KH.C1.29.v1.A.nonSL3-1	5.47733	2.08167	4EBP1_RAT Eukaryotic translation initiation factor 4E-binding 1 OS=Rattus norvegicus GN=Eif4ebp1 PE=1 SV=3	0.0105	P:ribosomal small subunit biogenesis; P:positive regulation of cellular process; P:positive regulation of epithelial cell migration; P:ribonucleoprotein complex biogenesis; P:negative regulation of cellular process; C:cytoskeleton; P:second-messenger-mediated signaling; F:rRNA binding; C:eukaryotic translation initiation factor 4F complex; P:regulation of cellular protein metabolic process; P:cel…	P:GO:0042274; P:GO:0048522; P:GO:0010634; P:GO:0022613; P:GO:0048523; C:GO:0005856; P:GO:0019932; F:GO:0019843; C:GO:0016281; P:GO:0032268; P:GO:0033554; C:GO:0030684; C:GO:0032040; P:GO:1902589; P:GO:0030036; C:GO:0005654; P:GO:0042060; P:GO:0006412; F:GO:0008233; P:GO:0051244; C:GO:0044444; P:GO:0050804; P:GO:0010033; P:GO:0045471; P:GO:0034960; F:GO:0044822; F:GO:0019902; P:GO:0043254; P:GO:00…
KH.C11.255.v1.A.ND1-1	1.07851	0.4099	NCOR1_XENLA Nuclear receptor corepressor 1 OS=Xenopus laevis GN=ncor1 PE=1 SV=1	1.66	C:intracellular membrane-bounded organelle; P:regulation of metabolic process; C:Sin3-type complex; F:transcription cofactor activity; P:neurological system process; F:nucleic acid binding; C:nucleoplasm; C:nuclear part; F:unfolded protein binding; F:ligand-dependent nuclear receptor binding; C:nucleus; F:transcription factor binding; F:transcription factor activity, RNA polymerase II core promot…	C:GO:0043231; P:GO:0019222; C:GO:0070822; F:GO:0003712; P:GO:0050877; F:GO:0003676; C:GO:0005654; C:GO:0044428; F:GO:0051082; F:GO:0016922; C:GO:0005634; F:GO:0008134; F:GO:0000982; F:GO:0046966; F:GO:0000166; F:GO:0005524; P:GO:0007275; P:GO:0010468; F:GO:1901265; P:GO:0002087; P:GO:0034960; C:GO:0030426; F:GO:0005102; P:GO:0060255; F:GO:0003714; F:GO:0043169; C:GO:0000118; P:GO:0006351; F:GO:00…
KH.C10.41.v1.A.ND1-1	15.0162	5.70861	FUT3_BOVIN ame: Full=Galactoside 3(4)-L-fucosyltransferase ame: Full=Blood group Lewis alpha-4-fucosyltransferase Short=Lewis FT ame: Full=FUTB ame: Full=Fucosyltransferase 3 ame: Full=Fucosyltransferase III Short= -III	4.38e-40	P:organic substance biosynthetic process; F:UDP-glycosyltransferase activity; F:mannosyltransferase activity; F:transferase activity, transferring hexosyl groups; F:fucosyltransferase activity; F:transferase activity, transferring glycosyl groups; P:glycosylation; P:system development; C:intracellular membrane-bounded organelle; F:UDP-glucosyltransferase activity; P:macromolecule glycosylation; C…	P:GO:1901576; F:GO:0008194; F:GO:0000030; F:GO:0016758; F:GO:0008417; F:GO:0016932; P:GO:0070085; P:GO:0048731; C:GO:0043231; F:GO:0035251; P:GO:0043413; C:GO:0005794; F:GO:0008378;
KH.C10.419.v1.A.ND1-1	1.00855	0.383712	#N/A	#N/A	#N/A	#N/A
KH.C11.174.v1.C.SL2-1	5.39407	2.05256	#N/A	#N/A	#N/A	#N/A
KH.L20.48.v1.A.SL1-1	3.97954	1.51681	SG196_RAT O-mannose kinase OS=Rattus norvegicus GN=Pomk PE=2 SV=1	1.47e-34	P:detection of brassinosteroid stimulus; P:regulation of post-embryonic development; P:neuromuscular process; P:plant organ development; P:response to UV; P:cellular protein metabolic process; F:ATP binding; P:phyllome development; P:response to light stimulus; P:phosphate-containing compound metabolic process; P:phosphorylation; F:nucleotide binding; P:external encapsulating structure organizati…	P:GO:0009729; P:GO:0048580; P:GO:0050905; P:GO:0099402; P:GO:0009411; P:GO:0044267; F:GO:0005524; P:GO:0048827; P:GO:0009416; P:GO:0006796; P:GO:0016310; F:GO:0000166; P:GO:0045229; C:GO:0005768; P:GO:0009755; F:GO:0042803; P:GO:0010208; P:GO:0001764; P:GO:0006952; P:GO:0046835; P:GO:0048366; C:GO:0043231; P:GO:0006464; F:GO:0046982; F:GO:0016772; P:GO:0007420; P:GO:0044262; P:GO:0006486; P:GO:00…
KH.S1272.3.v1.B.ND1-1	1.18023	0.450526	#N/A	#N/A	#N/A	#N/A
KH.C1.166.v1.A.ND1-1	1.19955	0.458265	#N/A	#N/A	#N/A	#N/A
KH.C1.1263.v1.C.ND1-1	4.33187	1.65528	#N/A	#N/A	#N/A	#N/A
KH.S925.1.v1.B.ND1-1	1.40098	0.535852	FH12_ARATH Formin 12 OS=Arabidopsis thaliana GN=FH12 PE=2 SV=2	0.271	P:macromolecule metabolic process; F:DNA polymerase activity; P:entry into host; P:RNA processing; P:macromolecule methylation; P:DNA metabolic process; F:DNA topoisomerase II activity; F:methyltransferase activity; F:DNA binding; C:intracellular non-membrane-bounded organelle; P:response to antibiotic; F:DNA topoisomerase activity; F:purine ribonucleoside triphosphate binding; F:nuclease activit…	P:GO:0043283; F:GO:0034061; P:GO:0044409; P:GO:0006394; P:GO:0043414; P:GO:0006259; F:GO:0061505; F:GO:0008168; F:GO:0003677; C:GO:0043232; P:GO:0046677; F:GO:0009387; F:GO:0035639; F:GO:0004518; P:GO:0034960; P:GO:0075713; F:GO:0004519; F:GO:1901265; C:GO:0005737; P:GO:0071897; F:GO:0016741; F:GO:0003918; F:GO:0008757; F:GO:0016788; F:GO:0004480; F:GO:0005524; F:GO:0003916; P:GO:0006310; F:GO:00…
KH.L27.2.v1.C.ND1-1	4.09809	1.56905	#N/A	#N/A	#N/A	#N/A
KH.C11.34.v2.C.ND1-1	1.3563	0.519536	#N/A	#N/A	#N/A	#N/A
KH.C4.218.v1.A.ND1-1	1.20293	0.460833	VG29_BPMD2Gene 29 OS=Mycobacterium phage D29 GN=29 PE=4 SV=1	0.633	P:phosphate-containing compound metabolic process; F:ATP binding; C:centriole; P:ribonucleoprotein complex biogenesis; F:transferase activity, transferring phosphorus-containing groups; F:GTP binding; P:cellular macromolecule metabolic process; F:protein kinase activity; F:nucleotide binding; C:cytoskeleton; P:phosphorus metabolic process; P:phosphorylation; P:cellular protein modification proces…	P:GO:0006796; F:GO:0005524; C:GO:0005814; P:GO:0022613; F:GO:0016772; F:GO:0005525; P:GO:0034960; F:GO:0050222; F:GO:0000166; C:GO:0005856; P:GO:0006793; P:GO:0016310; P:GO:0006464; C:GO:0005737; C:GO:0043232; F:GO:1901265; F:GO:0016301; F:GO:0016773; F:GO:0004672; F:GO:0035639; P:GO:0044267; P:GO:0042254;
KH.S1835.1.v1.B.SL1-1	4.72656	1.81173	SENP2_PONAB Sentrin-specific protease 2 OS=Pongo abelii GN=SENP2 PE=2 SV=1	2.37e-05	P:cell differentiation; P:regulation of cellular process; P:axis specification; P:response to wounding; P:cellular macromolecule metabolic process; P:cellular developmental process; F:DNA binding; P:regulation of binding; F:hydrolase activity, acting on acid anhydrides; C:nucleoplasm part; P:pattern specification process; P:cellular response to endogenous stimulus; C:cytoplasmic part; P:endoderm …	P:GO:0030154; P:GO:0051244; P:GO:0009798; P:GO:0009611; P:GO:0034960; P:GO:0048869; F:GO:0043566; P:GO:0051098; F:GO:0016817; C:GO:0044451; P:GO:0007389; P:GO:0071495; C:GO:0044444; P:GO:0007492; C:GO:0005643; P:GO:0015031; P:GO:0048608; P:GO:0060706; P:GO:0003002; P:GO:0006810; C:GO:0016604; P:GO:0051028; P:GO:0051236; P:GO:0007166; F:GO:0043169; P:GO:1905114; P:GO:0048522; P:GO:0006482; F:GO:00…
KH.S425.7.v1.A.ND1-1	2.75458	1.05591	CTRA_BOVIN ame: Full=Chymotrypsinogen A Contains: ame: Full=Chymotrypsin A chain A Contains: ame: Full=Chymotrypsin A chain B Contains: ame: Full=Chymotrypsin A chain C Flags: Precursor	1.31e-42	C:cytosol; P:protein metabolic process; C:cytoplasmic part; F:serine-type peptidase activity; F:serine hydrolase activity;	C:GO:0005829; P:GO:0019538; C:GO:0044444; F:GO:0008236; F:GO:0017171;
KH.L155.1.v1.A.ND1-1	1.98003	0.760445	MIEAP_DANRE Mitochondria-eating OS=Danio rerio GN=spata18 PE=2 SV=2	1.97e-94	F:RNA binding; C:intracellular non-membrane-bounded organelle; P:regulation of translational fidelity; C:t-UTP complex; C:preribosome; C:nucleolus; C:cytoplasm; P:regulation of gene expression; C:chromosomal part; P:regulation of macromolecule metabolic process; C:small-subunit processome; P:translation; P:cellular amino acid metabolic process; C:intracellular membrane-bounded organelle; P:ribonu…	F:GO:0044822; C:GO:0043232; P:GO:0006450; C:GO:0034455; C:GO:0030684; C:GO:0005730; C:GO:0005737; P:GO:0010468; C:GO:0044427; P:GO:0060255; C:GO:0032040; P:GO:0006412; P:GO:0006519; C:GO:0043231; P:GO:0022613; C:GO:0005634; F:GO:0046914; F:GO:0016876; C:GO:0030686; P:GO:0043039; F:GO:0043169; P:GO:0006394; C:GO:0000792; P:GO:0044257; F:GO:0046872; F:GO:0016875; C:GO:0005815; C:GO:0005717; P:GO:00…
KH.L95.2.v1.A.ND1-1	3.81467	1.46523	ATPG_ROSCS ATP synthase gamma chain OS=Roseiflexus castenholzii (strain DSM 13941 HLO8) GN=atpG PE=3 SV=1	3.43	P:transport; F:active transmembrane transporter activity; P:single-organism transport; C:cytosol; F:aminoacyl-tRNA ligase activity; P:proton transport; P:purine-containing compound biosynthetic process; F:carboxylic ester hydrolase activity; P:transport; F:active ion transmembrane transporter activity; F:aminoacyl-tRNA editing activity; C:proton-transporting ATP synthase complex, catalytic core F…	P:GO:0006810; F:GO:0022804; P:GO:0044765; C:GO:0005829; F:GO:0004812; P:GO:0015992; P:GO:0072522; F:GO:0016789; P:GO:0015457; F:GO:0022853; F:GO:0002161; C:GO:0045261; P:GO:0034960; F:GO:0000166; F:GO:0008324; P:GO:0043039; F:GO:0042625; F:GO:0005524; P:GO:0006412; C:GO:0044444; P:GO:0006818; C:GO:0005739; F:GO:0016875; F:GO:0015075; F:GO:0016788; F:GO:0022891; F:GO:0035639; F:GO:0016876; P:GO:00…
KH.C7.11.v1.A.ND1-1	3.05993	1.17614	#N/A	#N/A	#N/A	#N/A
KH.L172.22.v1.A.ND1-1	11.6002	4.46202	YJCF_BACSU Uncharacterized N-acetyltransferase OS=Bacillus subtilis (strain 168) GN=yjcF PE=1 SV=1	0.000412	F:transferase activity, transferring acyl groups other than amino-acyl groups; P:chromatin organization; P:somitogenesis; P:protein localization to organelle; C:SAGA complex; P:midbrain development; C:site of double-strand break; P:DNA repair; P:cellular response to chemical stimulus; F:transferase activity, transferring acyl groups; P:DNA metabolic process; C:cytoplasm; C:Ada2/Gcn5/Ada3 transcri…	F:GO:0016747; P:GO:0006325; P:GO:0001756; P:GO:0033365; C:GO:0000124; P:GO:0030901; C:GO:0035861; P:GO:0006281; P:GO:0070887; F:GO:0016746; P:GO:0006259; C:GO:0005737; C:GO:0005671; P:GO:0010468; P:GO:0000074; C:GO:0044427; P:GO:0097190; C:GO:0031248; P:GO:0060255; F:GO:0016407; P:GO:0014070; P:GO:0035051; F:GO:0016757; C:GO:0005814; P:GO:0009991; F:GO:0016758; P:GO:0034401; P:GO:0048311; P:GO:00…
KH.L139.11.v1.A.ND1-1	2.92492	1.12603	S22AG_XENLA ame: Full=Solute carrier family 22 member 16 ame: Full=Carnitine transporter 2 Short=CT2	1.16e-10	P:ammonium transport; F:substrate-specific transmembrane transporter activity; P:organic substance transport; P:transport; P:nitrogen compound transport; F:ion transmembrane transporter activity; F:cation transmembrane transporter activity;	P:GO:0015696; F:GO:0022891; P:GO:0071702; P:GO:0015457; P:GO:0071705; F:GO:0015075; F:GO:0008324;
KH.C12.360.v1.A.ND1-1	2.07445	0.799279	PYRD2_BOVIN ame: Full=Pyridine nucleotide-disulfide oxidoreductase domain-containing 2	0	F:oxidoreductase activity, acting on the CH-CH group of donors;	F:GO:0016627;
KH.C11.581.v1.A.ND1-1	1.53396	0.592009	MDH_VIBVU Malate dehydrogenase OS=Vibrio vulnificus (strain CMCP6) GN=mdh PE=1 SV=1	0.0755	F:cysteine-type peptidase activity; P:protein metabolic process; P:organic acid metabolic process; P:tricarboxylic acid cycle; F:peptidase activity; P:proteolysis; F:oxidoreductase activity, acting on the CH-OH group of donors, NAD or NADP as acceptor; F:malic enzyme activity; F:L-malate dehydrogenase activity; P:carbohydrate metabolic process; C:extracellular exosome; P:carboxylic acid metabolic…	F:GO:0008234; P:GO:0019538; P:GO:0006082; P:GO:0006099; F:GO:0008233; P:GO:0006508; F:GO:0016616; F:GO:0004470; F:GO:0030060; P:GO:0005975; C:GO:0070062; P:GO:0019752; F:GO:0070011; C:GO:0005737; F:GO:0016615; F:GO:0016614; P:GO:0043436; C:GO:1903561; C:GO:0016021; P:GO:0055114;
KH.L18.136.v1.A.ND1-1	3.6229	1.39946	#N/A	#N/A	#N/A	#N/A
KH.S1819.1.v1.B.ND1-1	3.37641	1.30484	CLOCK_NANGA Circadian locomoter output cycles kaput OS=Nannospalax galili GN=Clock PE=1 SV=1	4.2	P:regulation of metabolic process; P:cellular response to stress; P:cellular response to DNA damage stimulus; P:regulation of epithelial cell differentiation; P:positive regulation of biological process; P:response to radiation; C:nuclear part; P:gamete generation; F:nucleic acid binding; P:spermatogenesis; F:ligase activity, forming carbon-nitrogen bonds; P:protein metabolic process; P:entrainme…	P:GO:0019222; P:GO:0033554; P:GO:0006974; P:GO:0030856; P:GO:0043119; P:GO:0009314; C:GO:0044428; P:GO:0007276; F:GO:0003676; P:GO:0007283; F:GO:0016879; P:GO:0019538; P:GO:0009649; P:GO:0071479; F:GO:0000166; P:GO:0051091; F:GO:0005524; P:GO:0071478; P:GO:0030163; F:GO:1901265; P:GO:0006750; P:GO:0032922; P:GO:0009648; P:GO:0051244; P:GO:0034960; P:GO:0006350; F:GO:0043566; P:GO:0006749; C:GO:00…
KH.S2240.1.v1.C.ND1-1	1.56701	0.605591	#N/A	#N/A	#N/A	#N/A
KH.S1381.2.v1.A.ND1-1	1.15497	0.44678	#N/A	#N/A	#N/A	#N/A
KH.C11.606.v1.A.ND1-1	7.28465	2.81981	CHERP_MOUSE Calcium homeostasis endoplasmic reticulum OS=Mus musculus GN=Cherp PE=1 SV=1	0.061	P:cellular chemical homeostasis; P:positive regulation of intracellular protein transport; P:cellular homeostasis; P:negative regulation of sequestering of calcium ion; P:RNA processing; P:negative regulation of cellular process; F:RNA binding; F:transmembrane signaling receptor activity; C:integral component of plasma membrane; P:positive regulation of biological process; C:perinuclear region of…	P:GO:0055082; P:GO:0090316; P:GO:0019725; P:GO:0051283; P:GO:0006396; P:GO:0048523; F:GO:0003723; F:GO:0004888; C:GO:0005887; P:GO:0043119; C:GO:0048471; F:GO:0003676; P:GO:1903829; C:GO:0044444; C:GO:0031226; P:GO:0007399; C:GO:0016021; P:GO:0006873; P:GO:0016070; F:GO:0044325; C:GO:0043231; C:GO:0005737; P:GO:0051244; C:GO:0005783; P:GO:0034960; P:GO:0048731; P:GO:0008285; C:GO:0033017;
KH.S1083.1.v1.A.ND1-1	17.2796	6.6908	SYR_PYRHO Arginine-tRNA ligase OS=Pyrococcus horikoshii (strain ATCC 700860 DSM 12428 JCM 9974 NBRC 100139 OT-3) GN=argS PE=1 SV=1	1.15	P:amino acid activation; P:tRNA aminoacylation; F:ATP binding; F:nucleotidyltransferase activity; F:ligase activity, forming carbon-oxygen bonds; P:cellular biosynthetic process; P:cellular macromolecule biosynthetic process; P:isoprenoid biosynthetic process; F:purine ribonucleoside triphosphate binding; F:nucleotide binding; P:isopentenyl diphosphate biosynthetic process, methylerythritol 4-pho…	P:GO:0043038; P:GO:0043039; F:GO:0005524; F:GO:0016779; F:GO:0016875; P:GO:0044249; P:GO:0034961; P:GO:0008299; F:GO:0035639; F:GO:0000166; P:GO:0019288; P:GO:0006412; P:GO:0034960; P:GO:0019682; P:GO:0006519; C:GO:0005737; F:GO:1901265; F:GO:0017100; F:GO:0070567; F:GO:0004812; C:GO:0016021; P:GO:0009241; P:GO:0006081; F:GO:0016772; F:GO:0016876; P:GO:0016114;
KH.C3.782.v1.C.ND1-1	11.5596	4.47954	#N/A	#N/A	#N/A	#N/A
KH.S2733.1.v1.C.ND1-1	1.57883	0.612484	#N/A	#N/A	#N/A	#N/A
KH.C8.669.v1.A.nonSL8-1	3.64031	1.41338	NTAQ1_DANRE N-terminal glutamine amidohydrolase OS=Danio rerio GN=wdyhv1 PE=2 SV=1	1.82e-53	C:cytosol; P:cellular protein metabolic process; C:intracellular membrane-bounded organelle; F:hydrolase activity, acting on carbon-nitrogen (but not peptide) bonds; F:protein-N-terminal glutamine amidohydrolase activity; P:cellular protein modification process; C:cytoplasm; C:nucleus; C:cytoplasmic part; F:hydrolase activity, acting on carbon-nitrogen (but not peptide) bonds, in linear amides; P…	C:GO:0005829; P:GO:0044267; C:GO:0043231; F:GO:0016810; F:GO:0070773; P:GO:0006464; C:GO:0005737; C:GO:0005634; C:GO:0044444; F:GO:0016811; P:GO:0034960;
KH.C1.1105.v1.A.ND1-1	1.53295	0.595378	ASPP_AEDAE ame: Full=Lysosomal aspartic protease Flags: Precursor	2.48e-143	P:digestion; P:autophagosome assembly; F:peptidase activity, acting on L-amino acid peptides; P:single-organism catabolic process; C:vacuolar lumen; P:protein catabolic process; P:collagen catabolic process; F:serine-type peptidase activity; P:epithelial tube branching involved in lung morphogenesis; C:extracellular vesicle; C:intracellular vesicle; F:serine hydrolase activity; P:antigen processi…	P:GO:0007586; P:GO:0000045; F:GO:0070011; P:GO:0044712; C:GO:0005775; P:GO:0030163; P:GO:0030574; F:GO:0008236; P:GO:0060441; C:GO:1903561; C:GO:0097708; F:GO:0017171; P:GO:0019886; F:GO:0008233; P:GO:0019538; C:GO:0045121; C:GO:0016023; P:GO:0071844; F:GO:0004220; C:GO:0099503; C:GO:0005739; C:GO:0098857; C:GO:0043202; P:GO:0048754; P:GO:0033619; C:GO:0070062; C:GO:0043231; P:GO:0035239; C:GO:00…
KH.C12.14.v1.A.SL1-1	1.33318	0.518073	CADH8_MOUSE ame: Full=Cadherin-8 Flags: Precursor	3.05e-107	P:cartilage development; P:synaptic signaling; P:cell-cell signaling; P:cellular developmental process; P:trans-synaptic signaling; P:animal organ development; P:cell differentiation;	P:GO:0051216; P:GO:0099536; P:GO:0007267; P:GO:0048869; P:GO:0099537; P:GO:0048513; P:GO:0030154;
KH.C5.464.v1.A.SL3-1	4.21982	1.64207	MOT12_XENLA Monocarboxylate transporter 12 OS=Xenopus laevis GN=slc16a12 PE=2 SV=1	5.33e-37	F:identical protein binding; P:chemical homeostasis; C:mitochondrion; P:mevalonate transport; F:lactate transmembrane transporter activity; P:transmembrane transport; C:intrinsic component of plasma membrane; F:substrate-specific transmembrane transporter activity; C:actin cytoskeleton; F:creatine transmembrane transporter activity; P:microtubule organizing center organization; F:pyruvate seconda…	F:GO:0042802; P:GO:0048878; C:GO:0005739; P:GO:0015728; F:GO:0015129; P:GO:0055085; C:GO:0031226; F:GO:0022891; C:GO:0015629; F:GO:0005308; P:GO:0031023; F:GO:0005477; C:GO:0005813; P:GO:0015849; C:GO:0000139; C:GO:0005887; P:GO:0051297; P:GO:0046883; C:GO:0043231; F:GO:0015293; C:GO:0016021; P:GO:0046942; F:GO:0003676; P:GO:0043436; C:GO:0005794; P:GO:0071407; C:GO:0005856; P:GO:0071702; F:GO:00…
KH.S1100.1.v1.C.ND1-1	5.61111	2.18483	SYV_AERPE Valine-tRNA ligase OS=Aeropyrum pernix (strain ATCC 700893 DSM 11879 JCM 9820 NBRC 100138 K1) GN=valS PE=3 SV=3	1.29	P:cell projection morphogenesis; P:positive regulation of cellular process; P:cell surface receptor signaling pathway involved in cell-cell signaling; F:cation binding; P:cellular response to abiotic stimulus; P:cell surface receptor signaling pathway; F:kinase activator activity; P:tRNA aminoacylation; P:transport; P:regulation of developmental process; F:purine ribonucleoside triphosphate bindi…	P:GO:0048858; P:GO:0048522; P:GO:1905114; F:GO:0043169; P:GO:0071214; P:GO:0007166; F:GO:0019209; P:GO:0043039; P:GO:0006810; P:GO:0050793; F:GO:0035639; C:GO:0070062; P:GO:0034961; P:GO:0001944; F:GO:0019900; F:GO:0016875; P:GO:0048523; P:GO:0006914; P:GO:0071482; F:GO:0046872; F:GO:0017100; F:GO:0016301; F:GO:0016817; F:GO:1901265; P:GO:0071478; P:GO:0048869; P:GO:0050851; P:GO:0034960; P:GO:00…
KH.C2.224.v3.A.SL3-1	7.27904	2.83662	TM45B_DANRE ame: Full=Transmembrane 45B	2.62e-33	#N/A	#N/A
KH.L38.9.v1.A.SL1-1	18.8498	7.36022	GAMT_DANRE ame: Full=Guanidinoacetate N-methyltransferase	5.63e-132	F:transferase activity, transferring one-carbon groups; P:spermatogenesis; F:methyltransferase activity; P:regulation of multicellular organismal process; F:identical protein binding; P:muscle contraction; P:gamete generation; P:S-adenosylmethionine metabolic process; P:protein methylation; F:S-adenosylmethionine-dependent methyltransferase activity; P:embryonic organ development; P:S-adenosylhom…	F:GO:0016741; P:GO:0007283; F:GO:0004480; P:GO:0051239; F:GO:0042802; P:GO:0006936; P:GO:0007276; P:GO:0046500; P:GO:0006479; F:GO:0008757; P:GO:0048568; P:GO:0046498; F:GO:0042803; P:GO:0003012; F:GO:0008276; P:GO:0006601; P:GO:0048232; P:GO:0006790; P:GO:0040014; P:GO:1990402; C:GO:0005829; P:GO:0006575; P:GO:0006600; P:GO:0018216; C:GO:0005634; C:GO:0044444; P:GO:0043414; C:GO:0043231; C:GO:00…
KH.S1843.1.v1.A.ND1-1	7.54504	2.94661	#N/A	#N/A	#N/A	#N/A
KH.C8.140.v1.A.ND1-1	1.88251	0.735387	#N/A	#N/A	#N/A	#N/A
KH.S605.4.v1.C.SL23-1	1.34289	0.525838	#N/A	#N/A	#N/A	#N/A
KH.L65.23.v1.A.ND1-1	1.41507	0.556459	CYGB2_DANRE Cytoglobin-2 OS=Danio rerio GN=cygb2 PE=2 SV=1	1.87e-08	C:nucleus; P:oxygen transport; P:gas transport; C:cytoplasm; C:intracellular membrane-bounded organelle; F:cation binding; F:transition metal ion binding; C:hemoglobin complex; F:metal ion binding; P:single-organism transport; F:heme binding; P:transport; F:oxygen transporter activity; F:tetrapyrrole binding; C:nuclear matrix; C:nuclear part;	C:GO:0005634; P:GO:0015671; P:GO:0015669; C:GO:0005737; C:GO:0043231; F:GO:0043169; F:GO:0046914; C:GO:0005833; F:GO:0046872; P:GO:0044765; F:GO:0020037; P:GO:0006810; F:GO:0005344; F:GO:0046906; C:GO:0016363; C:GO:0044428;
KH.C11.274.v1.A.ND1-1	1.17729	0.463775	LYAM3_HUMAN ame: Full=P-selectin ame: Full=CD62 antigen-like family member P ame: Full=Granule membrane 140 Short=GMP-140 ame: Full=Leukocyte-endothelial cell adhesion molecule 3 Short=LECAM3 ame: Full=Platelet activation dependent granule-external membrane Short=PADGEM ame: CD_antigen=CD62P Flags: Precursor	2.38e-43	P:regulation of cellular protein metabolic process; P:regulation of immune response; P:regulation of protein metabolic process; P:positive regulation of response to stimulus; P:positive regulation of cellular process; P:regulation of response to external stimulus; P:cell-cell adhesion; P:regulation of cellular metabolic process; P:regulation of macromolecule metabolic process; P:regulation of cel…	P:GO:0032268; P:GO:0050776; P:GO:0051246; P:GO:0048584; P:GO:0048522; P:GO:0032101; P:GO:0098609; P:GO:0031323; P:GO:0060255; P:GO:0051244; P:GO:0043119; P:GO:0006952; P:GO:0010033; P:GO:0048583; P:GO:0050727; C:GO:0044444; P:GO:0019222;
KH.S1269.2.v2.A.SL2-1	36.936	14.5519	#N/A	#N/A	#N/A	#N/A
KH.S1641.2.v1.B.ND1-1	12.9427	5.1023	PGK_NATPD Phosphoglycerate kinase OS=Natronomonas pharaonis (strain ATCC 35678 DSM 2160) GN=pgk PE=3 SV=1	4.38	C:bacterial-type flagellum; C:bacterial-type flagellum basal body, distal rod, P ring; P:bacterial-type flagellum-dependent cell motility; F:phosphoglycerate kinase activity; P:cilium or flagellum-dependent cell motility; F:kinase activity; F:nucleoside phosphate binding; F:purine ribonucleoside triphosphate binding; P:ATP generation from ADP; P:archaeal or bacterial-type flagellum-dependent cell…	C:GO:0009288; C:GO:0009428; P:GO:0071973; F:GO:0004618; P:GO:0001539; F:GO:0016301; F:GO:1901265; F:GO:0035639; P:GO:0006757; P:GO:0097588; C:GO:0005737; P:GO:0016310; C:GO:0009425; F:GO:0000166; P:GO:0006793; C:GO:0030288; P:GO:0006096; F:GO:0016772; P:GO:0006796; P:GO:0006091; F:GO:0005524;
KH.S1579.1.v1.A.ND1-1	2.89988	1.14359	PELET_DROME Transposable element P transposase OS=Drosophila melanogaster GN=T PE=1 SV=2	0.00233	P:muscle system process; C:extracellular vesicle; F:actin binding; C:myosin complex; F:ATP binding; C:contractile fiber; C:muscle myosin complex; C:intracellular non-membrane-bounded organelle; F:nucleotide binding; F:purine ribonucleoside triphosphate binding; C:extracellular exosome; P:cellular response to stress; F:cytoskeletal protein binding; F:hydrolase activity, acting on acid anhydrides; …	P:GO:0003012; C:GO:1903561; F:GO:0003779; C:GO:0016459; F:GO:0005524; C:GO:0043292; C:GO:0005859; C:GO:0043232; F:GO:0000166; F:GO:0035639; C:GO:0070062; P:GO:0033554; F:GO:0008092; F:GO:0016817; C:GO:0005737; P:GO:0009267; F:GO:1901265; F:GO:0016818; F:GO:0016462; F:GO:0005516; P:GO:0006936; C:GO:0032982; C:GO:0030016;
KH.S992.1.v2.B.SL3-1	1.36515	0.538391	B4GT4_HUMAN ame: Full=Beta-1,4-galactosyltransferase 4 Short=Beta-1,4- ase 4 Short=Beta4Gal-T4 Short=b4Gal-T4 ame: Full=UDP-Gal:beta- c beta-1,4-galactosyltransferase 4 ame: Full=UDP-galactose:beta-N-acetylglucosamine beta-1,4-galactosyltransferase 4 Includes: ame: Full=N-acetyllactosamine synthase ame: Full=Nal synthase Includes: ame: Full=Lactotriaosylceramide beta-1,4-galactosyltransferase ame…	4.44e-55	P:lactose metabolic process; P:branching morphogenesis of an epithelial tube; P:regulation of multi-organism process; F:transferase activity, transferring glycosyl groups; C:Golgi cisterna; C:extracellular exosome; P:mammary gland development; P:tube morphogenesis; F:cytoskeletal protein binding; C:desmosome; C:glycocalyx; P:positive regulation of cell proliferation; F:UDP-galactosyltransferase a…	P:GO:0005988; P:GO:0048754; P:GO:0043900; F:GO:0016932; C:GO:0031985; C:GO:0070062; P:GO:0030879; P:GO:0035239; F:GO:0008092; C:GO:0030057; C:GO:0030112; P:GO:0008284; F:GO:0035250; F:GO:0042803; P:GO:0048468; P:GO:0007341; C:GO:0000139; C:GO:0098791; C:GO:0031253; P:GO:0002526; F:GO:0046872; P:GO:0060046; C:GO:1903561; F:GO:0043014; F:GO:0048487; P:GO:0048522; P:GO:0007339; P:GO:0007611; F:GO:00…
KH.S406.2.v1.A.nonSL6-1	1.31108	0.51759	RPOB_HAEDU DNA-directed RNA polymerase subunit beta OS=Haemophilus ducreyi (strain 35000HP ATCC 700724) GN=rpoB PE=3 SV=1	0.093	C:cytoplasm; P:RNA metabolic process; F:nucleoside phosphate binding; P:cellular macromolecule metabolic process; F:pyruvate carboxylase activity; F:nucleic acid binding; P:monosaccharide biosynthetic process; P:carbohydrate biosynthetic process; F:transferase activity, transferring phosphorus-containing groups; F:RNA polymerase activity; F:cation binding; F:ligase activity, forming carbon-nitrog…	C:GO:0005737; P:GO:0016070; F:GO:1901265; P:GO:0034960; F:GO:0004736; F:GO:0003676; P:GO:0046364; P:GO:0016051; F:GO:0016772; F:GO:0097747; F:GO:0043169; F:GO:0016879; F:GO:0001882; P:GO:0006394; P:GO:0006351; P:GO:0044723; F:GO:0016885; P:GO:0034961; F:GO:0003677; F:GO:0035639; F:GO:0000166; F:GO:0004075; F:GO:0032549; F:GO:0005524; F:GO:0046872; P:GO:0009451; F:GO:0016779;
KH.C14.254.v1.C.ND1-1	16.9226	6.68813	CISY_ACIAN Citrate synthase OS=Acinetobacter calcoaceticus anitratus GN=gltA PE=3 SV=2	3.03	F:transferase activity, transferring acyl groups; F:nucleotide binding; C:nucleus; C:intracellular non-membrane-bounded organelle; C:cytoplasm; C:intracellular membrane-bounded organelle; F:unfolded protein binding; F:ATP binding; F:transferase activity, transferring acyl groups, acyl groups converted into alkyl on transfer; F:cation binding; F:transition metal ion binding; F:nucleic acid binding…	F:GO:0016746; F:GO:0000166; C:GO:0005634; C:GO:0043232; C:GO:0005737; C:GO:0043231; F:GO:0051082; F:GO:0005524; F:GO:0046912; F:GO:0043169; F:GO:0046914; F:GO:0003676; F:GO:0003677; F:GO:0046982; C:GO:0000786; F:GO:0046872; F:GO:0036440; C:GO:0005694; P:GO:0006099; F:GO:0046983; F:GO:1901265; F:GO:0035639;
KH.C1.501.v2.A.ND1-1	11.7385	4.64529	#N/A	#N/A	#N/A	#N/A
KH.C14.333.v1.C.ND1-1	1.31306	0.519638	MUM2_YEAST MUM2 OS=Saccharomyces cerevisiae (strain ATCC 204508 S288c) GN=MUM2 PE=1 SV=1	7.76	#N/A	#N/A
KH.L20.45.v2.A.ND1-1	29.0867	11.5152	GSTA1_ANTST ame: Full=Glutathione S-transferase ame: Full=GST class-alpha Contains: ame: Full=Glutathione S- N-terminally processed	3.06e-26	P:toxin metabolic process; P:xenobiotic metabolic process; P:cellular modified amino acid metabolic process; P:cell differentiation; F:identical protein binding; F:glutathione transferase activity; C:cytoplasmic part; P:glutathione metabolic process; F:protein homodimerization activity; C:extracellular vesicle; C:extracellular exosome; P:mycotoxin metabolic process; P:mycotoxin catabolic process;…	P:GO:0009404; P:GO:0006805; P:GO:0006575; P:GO:0030154; F:GO:0042802; F:GO:0004364; C:GO:0044444; P:GO:0006749; F:GO:0042803; C:GO:1903561; C:GO:0070062; P:GO:0043385; P:GO:0043387; F:GO:0016766; P:GO:0030855; P:GO:0048869;
KH.C4.92.v1.R.ND1-1	7.01482	2.77847	#N/A	#N/A	#N/A	#N/A
KH.C5.627.v1.A.ND1-1	1.41924	0.562316	LTBP2_BOVIN ame: Full=Latent-transforming growth factor beta-binding 2 Short=LTBP-2 Flags: Precursor	3.12e-55	P:regulation of multicellular organismal development; P:regulation of cellular response to growth factor stimulus; P:positive regulation of biological process; P:skeletal system development; F:protein complex binding; P:system development; P:regulation of macromolecule metabolic process; P:regulation of transmembrane receptor protein serine/threonine kinase signaling pathway; P:regulation of cell…	P:GO:2000026; P:GO:0090287; P:GO:0043119; P:GO:0001501; F:GO:0032403; P:GO:0048731; P:GO:0060255; P:GO:0090092; P:GO:0010810; P:GO:0043062; P:GO:0030278; P:GO:0051239; P:GO:0051241; P:GO:0007507; P:GO:0043118; P:GO:0090596; P:GO:0019222; P:GO:0050793; P:GO:0071310; P:GO:0070887; P:GO:0051094; P:GO:0051244; P:GO:0009968; P:GO:0009887; C:GO:0005578; P:GO:0023051; C:GO:1903561; P:GO:0048598; P:GO:00…
KH.C8.450.v1.A.ND3-2	19.0719	7.57238	#N/A	#N/A	#N/A	#N/A
KH.C14.380.v1.C.ND1-1	5.88041	2.3387	P27K_GALME 27 kDa hemolymph OS=Galleria mellonella PE=1 SV=1	2.34	P:root meristem growth; P:regulation of cellular process; P:cellular response to stress; P:cellular response to DNA damage stimulus; P:cellular macromolecule metabolic process; P:regulation of metabolic process; C:intracellular membrane-bounded organelle; P:regulation of mitotic cell cycle; P:mitotic cell cycle process; P:regulation of gene expression; C:CAF-1 complex; P:regulation of cell cycle;…	P:GO:0010449; P:GO:0051244; P:GO:0033554; P:GO:0006974; P:GO:0034960; P:GO:0019222; C:GO:0043231; P:GO:0007346; P:GO:1903047; P:GO:0010468; C:GO:0033186; P:GO:0000074; P:GO:0006334; C:GO:0005634; P:GO:0044772; P:GO:0035266; P:GO:0060255; P:GO:0006325; P:GO:0034728; P:GO:0006351; P:GO:0006310; P:GO:0006259; P:GO:0034961; P:GO:0010448; P:GO:0034984; P:GO:0006281;
KH.S256.12.v1.B.ND1-1	1.29984	0.516993	AGRL3_BOVIN ame: Full=Adhesion G -coupled receptor L3 ame: Full=Latrophilin-3 Flags: Precursor	1.74e-27	P:glial cell development; P:cell development; P:axon ensheathment; P:myelination; P:animal organ development; C:neuron projection; F:transmembrane signaling receptor activity; P:ensheathment of neurons; P:regulation of developmental process; P:regulation of multicellular organismal development;	P:GO:0021782; P:GO:0048468; P:GO:0042553; P:GO:0042552; P:GO:0048513; C:GO:0043005; F:GO:0004888; P:GO:0007272; P:GO:0050793; P:GO:2000026;
KH.L37.55.v1.A.ND2-1	15.0901	6.00434	ZC4H2_DANRE ame: Full=Zinc finger C4H2 domain-containing ame: Full=Hepatocellular carcinoma-associated antigen 127 homolog ame: Full=Hepatocellular carcinoma-associated antigen 127-like	1.71e-47	P:cell fate specification; P:cellular developmental process; P:cell development; C:intracellular membrane-bounded organelle; P:neuron fate specification; P:cell differentiation; C:nucleus; P:neuron development; P:synapse organization; C:postsynaptic membrane; P:neuromuscular junction development; C:cytoplasm; P:cell differentiation in spinal cord;	P:GO:0001708; P:GO:0048869; P:GO:0048468; C:GO:0043231; P:GO:0048665; P:GO:0030154; C:GO:0005634; P:GO:0048666; P:GO:0050808; C:GO:0045211; P:GO:0007528; C:GO:0005737; P:GO:0021515;
KH.C10.392.v1.A.ND1-1	18.0956	7.20296	TRPC5_RABIT ame: Full=Short transient receptor potential channel 5 Short=Rtrp5 Short= 5 ame: Full=Capacitative calcium entry channel 2 Short=CCE2	6.09e-60	P:positive regulation of cellular process; C:neuron projection; P:phototransduction; P:single-organism transport; P:secretion; P:ion transmembrane transport; F:ion channel activity; F:channel activity; F:substrate-specific channel activity; P:detection of external stimulus; F:gated channel activity; F:passive transmembrane transporter activity; P:positive regulation of ion transport; P:cellular r…	P:GO:0048522; C:GO:0043005; P:GO:0007602; P:GO:0044765; P:GO:0046903; P:GO:0034220; F:GO:0005216; F:GO:0015268; F:GO:0022838; P:GO:0009581; F:GO:0022836; F:GO:0022803; P:GO:0043270; P:GO:0070887; P:GO:2000021; P:GO:0015457; C:GO:0044444; P:GO:0033554; P:GO:0051244; P:GO:0019725; P:GO:0006812; P:GO:0050877; P:GO:0055082; P:GO:0051239; P:GO:0055085; P:GO:0060341; P:GO:0032879; P:GO:0032844; P:GO:00…
KH.C7.243.v1.A.ND1-1	6.10953	2.43211	DLX3_AMBME ame: Full=Homeobox DLX-3	3.84e-13	P:otic placode formation; P:ossification; P:negative regulation of developmental process; P:regulation of cellular process; P:regulation of signaling; P:placenta development; F:DNA binding; P:axon guidance; P:regulation of developmental process; P:regulation of metabolic process; F:nucleic acid binding; F:RNA polymerase II transcription factor activity, sequence-specific DNA binding; P:ribosome b…	P:GO:0043049; P:GO:0001503; P:GO:0051093; P:GO:0051244; P:GO:0023051; P:GO:0001890; F:GO:0043566; P:GO:0007411; P:GO:0050793; P:GO:0019222; F:GO:0003676; F:GO:0000981; P:GO:0042254; P:GO:0043010; P:GO:0007178; P:GO:0009967; F:GO:0019904; F:GO:0044822; P:GO:0030910; C:GO:0044428; P:GO:0048663; P:GO:0021545; F:GO:0001077; P:GO:0042476; P:GO:0021766; P:GO:0021675; P:GO:0060788; P:GO:0014032; P:GO:00…
KH.C9.349.v1.C.ND1-1	9.46519	3.76794	VILI_MOUSE ame: Full=Villin-1	6.71e-101	P:regulation of cell projection organization; P:cell projection organization; P:regulation of cell morphogenesis; C:intracellular non-membrane-bounded organelle; F:cytoskeletal protein binding; P:supramolecular fiber organization; P:regulation of cellular metabolic process; C:cell cortex; P:regulation of macromolecule metabolic process; C:cytoplasm; C:actin cytoskeleton; P:positive regulation of …	P:GO:0031344; P:GO:0030030; P:GO:0022604; C:GO:0043232; F:GO:0008092; P:GO:0097435; P:GO:0031323; C:GO:0005938; P:GO:0060255; C:GO:0005737; C:GO:0015629; P:GO:0043119; P:GO:0051128; P:GO:2000026; P:GO:0030154; P:GO:0022008; P:GO:0010604; C:GO:0005856; P:GO:0032268; P:GO:0032535; P:GO:0048869; P:GO:0008064; P:GO:0032879; P:GO:0010941; P:GO:0043070; P:GO:0060341; P:GO:0022607; C:GO:0099568; P:GO:00…
KH.L141.45.v1.A.nonSL10-1	4.64674	1.85597	CADH4_CAEEL Cadherin-4 OS=Caenorhabditis elegans GN=cdh-4 PE=1 SV=3	0.0118	C:proteinaceous extracellular matrix; P:peptide cross-linking via chondroitin 4-sulfate glycosaminoglycan; P:membrane fusion involved in viral entry into host cell; P:positive regulation of cell adhesion; P:positive regulation of cell-substrate adhesion; C:host cell membrane; P:membrane organization; P:epithelial cell migration; P:extracellular structure organization; C:integral component of memb…	C:GO:0005578; P:GO:0019800; P:GO:0039663; P:GO:0045785; P:GO:0010811; C:GO:0033644; P:GO:0016044; P:GO:0010631; P:GO:0043062; C:GO:0016021; P:GO:0001667; P:GO:0016477; P:GO:0044803; C:GO:0005604; F:GO:0005539; F:GO:0043169; P:GO:0044409; F:GO:0046872; C:GO:0005614; F:GO:0005509; C:GO:0044173; C:GO:0070062; P:GO:0044650; P:GO:0046813; C:GO:0019031; P:GO:0098742; P:GO:0044800; C:GO:0043231; P:GO:00…
KH.C2.430.v2.A.SL2-1	61.7158	24.6568	MET18_BOVIN ame: Full=Histidine methyltransferase 1 homolog ame: Full=Methyltransferase 18	8.46e-29	F:RNA methyltransferase activity; F:N-methyltransferase activity; F:O-methyltransferase activity; F:methyltransferase activity; F:protein methyltransferase activity; F:S-adenosylmethionine-dependent methyltransferase activity; F:transferase activity, transferring one-carbon groups;	F:GO:0008173; F:GO:0008170; F:GO:0008171; F:GO:0004480; F:GO:0008276; F:GO:0008757; F:GO:0016741;
KH.C12.668.v1.A.SL1-1	11.9285	4.77167	BOULE_DROME boule OS=Drosophila melanogaster GN=bol PE=2 SV=1	6.04e-07	F:protein kinase binding; P:RNA metabolic process; P:regulation of metabolic process; P:cellular catabolic process; P:cellular response to oxygen-containing compound; P:regulation of mRNA stability; P:cellular response to inorganic substance; P:regulation of homeostatic process; P:response to calcium ion; P:gamete generation; F:nucleic acid binding; F:identical protein binding; P:RNA destabilizat…	F:GO:0019901; P:GO:0016070; P:GO:0019222; P:GO:0044248; P:GO:1901701; P:GO:0043488; P:GO:0071241; P:GO:0032844; P:GO:0051592; P:GO:0007276; F:GO:0003676; F:GO:0042802; P:GO:0050779; C:GO:0044428; P:GO:1901355; F:GO:0019899; P:GO:0043697; C:GO:0005829; P:GO:0032268; P:GO:0007420; P:GO:0007283; P:GO:0060249; F:GO:0008134; P:GO:0071417; C:GO:0030529; C:GO:1903561; P:GO:0097167; P:GO:0031325; P:GO:00…
KH.C13.24.v4.A.SL3-1	11.1393	4.45602	RP1_PAPHA Oxygen-regulated 1 OS=Papio hamadryas GN=RP1 PE=2 SV=1	2.54	P:single-organism organelle organization; P:photoreceptor cell maintenance; P:neuron development; P:photoreceptor cell development; F:microtubule binding; F:cytoskeletal protein binding; P:neurological system process; C:photoreceptor inner segment; P:sensory perception; C:integral component of membrane; F:tubulin binding; P:cell development; P:sensory perception of light stimulus; C:microtubule a…	P:GO:1902589; P:GO:0045494; P:GO:0048666; P:GO:0046531; F:GO:0008017; F:GO:0008092; P:GO:0050877; C:GO:0001917; P:GO:0007600; C:GO:0016021; F:GO:0015631; P:GO:0048468; P:GO:0050953; C:GO:0005875; P:GO:0035556; C:GO:0001750; P:GO:0035845; C:GO:0005737; P:GO:0035082;
KH.L142.1.v1.A.nonSL13-1	6.91187	2.76645	Y2026_MYCTU Universal stress Rv2026c MT2085 OS=Mycobacterium tuberculosis GN=Rv2026c PE=2 SV=1	2.78e-06	C:cytoplasm;	C:GO:0005737;
KH.C1.193.v1.A.ND1-1	3.60203	1.44669	#N/A	#N/A	#N/A	#N/A
KH.S1273.1.v1.B.ND1-1	1.42529	0.574559	#N/A	#N/A	#N/A	#N/A
KH.C2.315.v1.A.SL3-1	1.98841	0.802691	LACC1_MOUSE Laccase domain-containing 1 OS=Mus musculus GN=Lacc1 PE=2 SV=1	2.72e-15	F:exonuclease activity; F:RNA binding; F:nucleotidyltransferase activity; F:hydrolase activity, acting on ester bonds; F:metal ion binding; P:cellular macromolecule catabolic process; P:cellular catabolic process; F:nuclease activity; P:RNA metabolic process; P:RNA phosphodiester bond hydrolysis; P:RNA catabolic process; P:RNA processing; F:magnesium ion binding; F:cation binding; F:transferase a…	F:GO:0004527; F:GO:0003723; F:GO:0016779; F:GO:0016788; F:GO:0046872; P:GO:0044265; P:GO:0044248; F:GO:0004518; P:GO:0016070; P:GO:0090501; P:GO:0006401; P:GO:0006396; F:GO:0000287; F:GO:0043169; F:GO:0016772; F:GO:0003676; P:GO:0034960; F:GO:0004654; C:GO:0005737;
KH.C6.202.v1.A.nonSL3-1	1.35423	0.546791	PRS23_RAT Serine protease 23 OS=Rattus norvegicus GN=Prss23 PE=2 SV=1	5.69e-91	F:calcium ion binding; P:blood coagulation, extrinsic pathway; C:extracellular exosome; P:ER to Golgi vesicle-mediated transport; P:regulation of signaling; C:cytoplasmic vesicle; F:metal ion binding; F:cation binding; P:protein processing; P:collagen catabolic process; P:hemostasis; P:signal peptide processing; C:secretory vesicle; P:blood coagulation; C:intracellular organelle lumen; P:positive…	F:GO:0005509; P:GO:0007598; C:GO:0070062; P:GO:0006888; P:GO:0023051; C:GO:0016023; F:GO:0046872; F:GO:0043169; P:GO:0016485; P:GO:0030574; P:GO:0007599; P:GO:0006465; C:GO:0099503; P:GO:0007596; C:GO:0070013; P:GO:2000147; P:GO:0050817; F:GO:0070011; C:GO:0005737; P:GO:0050878; P:GO:0044712; P:GO:0009967; P:GO:0034960; F:GO:0005543; F:GO:0004252; F:GO:0008236; P:GO:0044267; F:GO:0004175; P:GO:00…
KH.S2049.2.v1.A.ND1-1	2.1441	0.867009	CTL3_HUMAN Choline transporter 3 OS=Homo sapiens GN=SLC44A3 PE=2 SV=4	0.851	P:nitrogen compound transport; F:3-dehydroquinate synthase activity; F:carbon-oxygen lyase activity; F:ion transmembrane transporter activity; F:nucleotidyltransferase activity; F:substrate-specific transmembrane transporter activity; P:transmembrane transport; F:oxidoreductase activity, acting on the CH-NH2 group of donors, NAD or NADP as acceptor; F:RNA polymerase activity; P:cellular amino aci…	P:GO:0071705; F:GO:0003856; F:GO:0016835; F:GO:0015075; F:GO:0016779; F:GO:0022891; P:GO:0055085; F:GO:0016639; F:GO:0097747; P:GO:0008652; F:GO:0051287; P:GO:0034961; P:GO:1901566; P:GO:0006725; P:GO:0015457; P:GO:1901576; P:GO:0034960; F:GO:0000166; P:GO:0009073; P:GO:0019438; P:GO:0015696; P:GO:0006656; P:GO:0006519; F:GO:0003676; F:GO:0003677; P:GO:0006351; P:GO:0055114; C:GO:0016021; F:GO:00…
KH.C7.301.v1.C.nonSL11-1	7.56631	3.06038	TRPB_VIBME Tryptophan synthase beta chain OS=Vibrio metschnikovii GN=trpB PE=3 SV=1	0.764	F:DNA binding; P:positive regulation of signal transduction; P:single-organism carbohydrate catabolic process; P:cellular macromolecule metabolic process; P:regulation of cellular process; C:nucleoplasm part; P:mitotic cell cycle process; F:aldehyde-lyase activity; F:nucleoside phosphate binding; C:integral component of membrane; P:protein transport; C:cytoplasmic part; P:monosaccharide catabolic…	F:GO:0043566; P:GO:0009967; P:GO:0044724; P:GO:0034960; P:GO:0051244; C:GO:0044451; P:GO:1903047; F:GO:0016832; F:GO:1901265; C:GO:0016021; P:GO:0015031; C:GO:0044444; P:GO:0046365; F:GO:0047485; P:GO:0048525; P:GO:0044723; P:GO:0006725; P:GO:0007166; C:GO:0016604; P:GO:0006810; P:GO:0007067; P:GO:0048522; F:GO:0043169; P:GO:0009073; F:GO:0046872; F:GO:0035639; F:GO:0016835; P:GO:0034984; F:GO:00…
KH.C9.400.v1.A.ND1-1	1.302	0.527365	LRC15_RAT ame: Full=Leucine-rich repeat-containing 15 ame: Full=Leucine-rich repeat induced by beta-amyloid Short=rLib Flags: Precursor	9.91e-10	P:regulation of cellular process;	P:GO:0050794;
KH.C12.205.v1.A.ND1-1	1.26529	0.512746	CTR9_YEAST RNA polymerase-associated CTR9 OS=Saccharomyces cerevisiae (strain ATCC 204508 S288c) GN=CTR9 PE=1 SV=3	0.487	P:positive regulation of cellular process; P:positive regulation of cellular metabolic process; F:nucleic acid binding; F:transferase activity, transferring phosphorus-containing groups; C:phosphorylase kinase complex; P:regulation of metabolic process; P:cellular macromolecule biosynthetic process; C:Prp19 complex; F:nucleoside phosphate binding; F:RNA polymerase activity; F:purine ribonucleosid…	P:GO:0048522; P:GO:0031325; F:GO:0003676; F:GO:0016772; C:GO:0005964; P:GO:0019222; P:GO:0034961; C:GO:0000974; F:GO:1901265; F:GO:0097747; F:GO:0035639; F:GO:0016773; F:GO:0016779; C:GO:0005665; P:GO:0006350; F:GO:0005516; P:GO:0005980; P:GO:0051244; C:GO:0044444; F:GO:0005524; F:GO:0003677; P:GO:0034960; F:GO:0050222; P:GO:0010468; P:GO:0060255; P:GO:0006464; F:GO:0019899; P:GO:0005978; P:GO:00…
KH.L112.5.v1.A.ND1-1	9.73718	3.94948	VWA2_XENLA von Willebrand factor A domain-containing 2 OS=Xenopus laevis GN=vwa2 PE=2 SV=1	8.83e-05	P:regulation of cell adhesion; P:supramolecular fiber organization; P:dendrite development; C:anchoring collagen complex; P:cell projection organization; P:regulation of signal transduction; P:cell-substrate adhesion; P:protein complex assembly; C:extracellular vesicle; P:calcium-independent cell-matrix adhesion; F:protein binding, bridging; F:RNA binding; P:response to axon injury; P:collagen fi…	P:GO:0030155; P:GO:0097435; P:GO:0016358; C:GO:0030934; P:GO:0030030; P:GO:0035466; P:GO:0031589; P:GO:0006461; C:GO:1903561; P:GO:0007161; F:GO:0030674; F:GO:0003723; P:GO:0048678; P:GO:0030199; P:GO:0001764; C:GO:0005788; P:GO:0030198; F:GO:0005518; C:GO:0005595; P:GO:0065003; P:GO:0031175; P:GO:0016337; F:GO:0042802; F:GO:0003676; C:GO:0005596; P:GO:0007160; P:GO:0001501; P:GO:0031104; F:GO:00…
KH.S930.2.v1.A.nonSL5-1	4.44792	1.80425	#N/A	#N/A	#N/A	#N/A
KH.C11.291.v1.A.nonSL3-1	13.4747	5.46679	TBA1A_RAT Tubulin alpha-1A chain OS=Rattus norvegicus GN=Tuba1a PE=1 SV=1	0	F:nucleoside phosphate binding; F:hydrolase activity, acting on acid anhydrides; C:cytoplasm; P:cytoskeleton organization; P:mitotic cell cycle process; F:double-stranded RNA binding; C:polymeric cytoskeletal fiber; P:cell division; C:cytoplasmic part; F:hydrolase activity, acting on acid anhydrides, in phosphorus-containing anhydrides; P:microtubule cytoskeleton organization; P:cellular response…	F:GO:1901265; F:GO:0016817; C:GO:0005737; P:GO:0007010; P:GO:1903047; F:GO:0003725; C:GO:0099513; P:GO:0051301; C:GO:0044444; F:GO:0016818; P:GO:0000226; P:GO:0071310; C:GO:0043232; C:GO:0005881; P:GO:0006996; C:GO:0070062; F:GO:0035639; C:GO:0016023; F:GO:0044822; P:GO:0070887; C:GO:0043231; P:GO:0030705; P:GO:0046907; F:GO:0044389; P:GO:0044772; C:GO:0097708; F:GO:0003676; C:GO:0005829; F:GO:00…
KH.L25.1.v1.A.nonSL2-1	2.72321	1.10649	AMP13_OPICY Probable antimicrobial peptide Con13 OS=Opisthacanthus cayaporum PE=2 SV=1	0.25	P:proton transport; P:transport; C:mitochondrial inner membrane; P:transport; F:heme-copper terminal oxidase activity; C:mitochondrion; P:hemolysis in other organism; F:RNA binding; P:defense response to bacterium; P:ion transport; P:respiratory electron transport chain; P:oxidation-reduction process; P:electron transport chain; P:aerobic electron transport chain; C:organelle inner membrane; C:in…	P:GO:0015992; P:GO:0015457; C:GO:0005743; P:GO:0006810; F:GO:0015002; C:GO:0005739; P:GO:0044179; F:GO:0003723; P:GO:0042742; P:GO:0006811; P:GO:0022904; P:GO:0055114; P:GO:0022900; P:GO:0019646; C:GO:0019866; C:GO:0043231; P:GO:0001901; C:GO:0045277; P:GO:0006818; P:GO:0009617; C:GO:0016021; C:GO:0044218; P:GO:0050832; P:GO:0044765; F:GO:0003676; P:GO:0098542;
KH.C1.100.v1.A.ND1-1	7.45271	3.0286	VINT_BPML5 Integrase OS=Mycobacterium phage L5 GN=33 PE=3 SV=2	1.07	P:DNA integration; F:nuclease activity; P:cellular macromolecule metabolic process; P:establishment of integrated proviral latency; F:endonuclease activity; P:establishment of viral latency; F:deoxyribonuclease activity; P:entry into other organism involved in symbiotic interaction; F:nucleic acid binding; P:viral process; P:nucleic acid phosphodiester bond hydrolysis; F:hydrolase activity, actin…	P:GO:0015074; F:GO:0004518; P:GO:0034960; P:GO:0075713; F:GO:0004519; P:GO:0019043; F:GO:0004537; P:GO:0051828; F:GO:0003676; P:GO:0022415; P:GO:0090305; F:GO:0016788; P:GO:0051817; P:GO:0009405; P:GO:0043283; P:GO:0044409; P:GO:0051819; P:GO:0006310; P:GO:0006259; F:GO:0003677; P:GO:0044005; P:GO:0051701; P:GO:0090304;
KH.S768.5.v1.A.ND1-1	6.24817	2.53928	PDXH_VIBPA Pyridoxine pyridoxamine 5 -phosphate oxidase OS=Vibrio parahaemolyticus serotype O3:K6 (strain RIMD 2210633) GN=pdxH PE=3 SV=1	0.259	F:RNA binding; C:anchored component of membrane; P:positive regulation of leukocyte activation; C:membrane raft; C:ATP-binding cassette (ABC) transporter complex, substrate-binding subunit-containing; F:substrate-specific transmembrane transporter activity; C:intrinsic component of plasma membrane; P:translation; C:intracellular ribonucleoprotein complex; P:regulation of cellular process; P:nitro…	F:GO:0003723; C:GO:0031225; P:GO:0002696; C:GO:0045121; C:GO:0055052; F:GO:0022891; C:GO:0031226; P:GO:0006412; C:GO:0030529; P:GO:0051244; P:GO:0071705; C:GO:0098797; C:GO:0005887; P:GO:0008615; P:GO:0031325; P:GO:0048522; P:GO:0042822; C:GO:0016021; P:GO:0055114; F:GO:0003676; P:GO:0006865; F:GO:0019843; C:GO:0098857; C:GO:0005840; P:GO:0042816; P:GO:0034961; P:GO:0006866; F:GO:0016641; P:GO:00…
KH.C5.601.v1.A.SL1-1	7.5176	3.05763	NAS21_CAEEL Zinc metallo ase nas-21 OS=Caenorhabditis elegans GN=nas-21 PE=2 SV=3	4.8	P:nucleosome positioning; P:regulation of cellular process; C:endoplasmic reticulum; P:cellular macromolecule metabolic process; P:system development; P:transcription, DNA-templated; P:organonitrogen compound metabolic process; C:chromosomal part; P:nucleosome mobilization; F:nucleoside phosphate binding; F:hydrolase activity, acting on acid anhydrides; P:regulation of gene expression; P:regulati…	P:GO:0016584; P:GO:0051244; C:GO:0005783; P:GO:0034960; P:GO:0048731; P:GO:0006350; P:GO:1901564; C:GO:0044427; P:GO:0042766; F:GO:1901265; F:GO:0016817; P:GO:0010468; P:GO:0043618; C:GO:0016021; P:GO:0061024; F:GO:0016818; P:GO:0007001; P:GO:0060255; F:GO:0004622; P:GO:0006342; P:GO:0046470; P:GO:0006629; P:GO:0006351; P:GO:0006348; P:GO:0051402; P:GO:0006325; P:GO:0070997; P:GO:0006996; P:GO:00…
KH.S972.3.v1.B.ND1-1	1.08201	0.440556	E2AK1_HUMAN Eukaryotic translation initiation factor 2-alpha kinase 1 OS=Homo sapiens GN=EIF2AK1 PE=1 SV=2	0.981	C:intracellular ribonucleoprotein complex; P:regulation of translation in response to stress; P:cofactor metabolic process; P:acute inflammatory response; F:ATP binding; P:cellular protein metabolic process; P:negative regulation of cellular metabolic process; F:RNA binding; P:phosphate-containing compound metabolic process; F:nucleotide binding; P:inflammatory response; P:phosphorylation; P:nega…	C:GO:0030529; P:GO:0043555; P:GO:0051186; P:GO:0002526; F:GO:0005524; P:GO:0044267; P:GO:0031324; F:GO:0003723; P:GO:0006796; F:GO:0000166; P:GO:0006954; P:GO:0016310; P:GO:0010605; P:GO:0006412; F:GO:0042803; P:GO:0033554; P:GO:0006909; P:GO:0008285; C:GO:0005840; P:GO:0019222; P:GO:0046501; F:GO:0000049; P:GO:0032268; P:GO:0006464; F:GO:0020037; F:GO:0016772; F:GO:0003676; F:GO:0042802; P:GO:00…
KH.C1.393.v1.R.ND1-1	4.96733	2.02718	BMP8A_HUMAN Bone morphogenetic 8A OS=Homo sapiens GN=BMP8A PE=2 SV=2	3.07e-06	P:ossification; P:determination of bilateral symmetry; P:tissue development; P:regulation of signaling; P:dorsal/ventral pattern formation; P:negative regulation of cell growth; P:cell surface receptor signaling pathway; P:regulation of mitophagy in response to mitochondrial depolarization; F:receptor serine/threonine kinase binding; P:regionalization; P:negative regulation of blood vessel morpho…	P:GO:0001503; P:GO:0009855; P:GO:0009888; P:GO:0023051; P:GO:0009953; P:GO:0030308; P:GO:0007166; P:GO:1904923; F:GO:0033612; P:GO:0003002; P:GO:2000181; P:GO:1990845; P:GO:0019725; P:GO:0061036; F:GO:0036122; C:GO:0070062; P:GO:0007389; P:GO:0034960; P:GO:0048731; P:GO:0001889; P:GO:0051052; P:GO:0009950; P:GO:0035136; P:GO:0045595; C:GO:0005578; P:GO:0045168; P:GO:0021703; P:GO:1904018; P:GO:00…
KH.L170.45.v1.A.SL3-1	30.1506	12.309	CC74A_HUMAN Coiled-coil domain-containing 74A OS=Homo sapiens GN=CCDC74A PE=2 SV=1	1.12e-08	P:alpha-amino acid metabolic process; P:cellular amino acid metabolic process; C:centriole; F:hydrolase activity, acting on ester bonds; P:alpha-amino acid catabolic process; C:cytoplasm; C:intracellular non-membrane-bounded organelle; C:cytoskeleton;	P:GO:1901605; P:GO:0006519; C:GO:0005814; F:GO:0016788; P:GO:1901606; C:GO:0005737; C:GO:0043232; C:GO:0005856;
KH.C11.14.v1.A.ND1-1	9.50818	3.89308	LUCI_LUCCR ame: Full=Luciferin 4-monooxygenase Short=Luciferase	2.74e-67	F:monooxygenase activity; F:cation binding; P:organic acid metabolic process; P:response to wounding; P:external encapsulating structure organization; P:organic acid biosynthetic process; F:transferase activity, transferring acyl groups; F:transferase activity, transferring acyl groups other than amino-acyl groups; P:defense response to other organism; C:microbody; C:peroxisome; P:pollen wall ass…	F:GO:0004497; F:GO:0043169; P:GO:0006082; P:GO:0009611; P:GO:0045229; P:GO:0016053; F:GO:0016746; F:GO:0016747; P:GO:0098542; C:GO:0042579; C:GO:0005777; P:GO:0010208; F:GO:0046872; P:GO:0010584; P:GO:0009416; P:GO:0050832; P:GO:0046394; F:GO:0016877; C:GO:0043231; F:GO:0016408; P:GO:0009411; P:GO:0009850; P:GO:0009851; P:GO:0009314; F:GO:0016207; F:GO:0016878;
KH.S1204.1.v1.A.ND1-1	6.96714	2.85317	#N/A	#N/A	#N/A	#N/A
KH.C9.846.v1.C.SL1-1	14.3285	5.88747	#N/A	#N/A	#N/A	#N/A
KH.L24.26.v3.A.ND2-1	3.81929	1.57516	SDK2_MOUSE sidekick-2 OS=Mus musculus GN=Sdk2 PE=2 SV=1	0.176	P:cellular protein metabolic process; P:vesicle-mediated transport; C:endosome lumen; P:transport of virus; C:intrinsic component of plasma membrane; P:neuron differentiation; P:cellular protein modification process; P:entry into other organism involved in symbiotic interaction; F:identical protein binding; P:viral process; F:enzyme binding; P:modulation by virus of host molecular function; P:mul…	P:GO:0044267; P:GO:0016192; C:GO:0031904; P:GO:0046794; C:GO:0031226; P:GO:0030182; P:GO:0006464; P:GO:0051828; F:GO:0042802; P:GO:0022415; F:GO:0019899; P:GO:0039506; P:GO:0044800; F:GO:0070064; F:GO:0019901; P:GO:0007156; F:GO:0019900; P:GO:0019049; P:GO:0007166; P:GO:0097696; C:GO:0016021; C:GO:0044175; C:GO:0070013; P:GO:0034960; P:GO:0030154; P:GO:0009967; P:GO:0048869; P:GO:0007167; F:GO:00…
KH.S1147.1.v1.A.ND1-1	1.44649	0.596697	POL4_DROME Retrovirus-related Pol poly from transposon 412 OS=Drosophila melanogaster GN=POL PE=4 SV=1	6.55e-14	P:transport of virus; C:host intracellular part; P:DNA recombination; F:cation binding; P:cellular macromolecule metabolic process; P:entry into host; P:viral process; P:protein metabolic process; F:metal ion binding; P:interaction with host; F:nuclease activity; P:proteolysis; P:RNA metabolic process; C:host cell cytoplasm; P:RNA phosphodiester bond hydrolysis; F:endopeptidase activity; P:establ…	P:GO:0046794; C:GO:0033646; P:GO:0006310; F:GO:0043169; P:GO:0034960; P:GO:0044409; P:GO:0022415; P:GO:0019538; F:GO:0046872; P:GO:0051701; F:GO:0004518; P:GO:0006508; P:GO:0016070; C:GO:0030430; P:GO:0090501; F:GO:0004175; P:GO:0019043; F:GO:0016772; P:GO:0075713; P:GO:0090305; F:GO:0003676; F:GO:0034061; F:GO:0070011; C:GO:0033647; P:GO:0043283; F:GO:0003723; F:GO:0016779; C:GO:0033648; P:GO:00…
KH.C4.459.v1.A.nonSL4-2	1.11752	0.461887	RIPK1_HUMAN Receptor-interacting serine threonine- kinase 1 OS=Homo sapiens GN=RIPK1 PE=1 SV=3	1.04e-33	P:regulation of cell proliferation; P:regulation of homeostatic process; P:cellular catabolic process; P:programmed cell death; P:innate immune response-activating signal transduction; P:cellular protein modification process; P:positive regulation of biological process; F:identical protein binding; P:positive regulation of hydrolase activity; P:protein complex assembly; P:thymus development; P:re…	P:GO:0042127; P:GO:0032844; P:GO:0044248; P:GO:0012501; P:GO:0002758; P:GO:0006464; P:GO:0043119; F:GO:0042802; P:GO:0051345; P:GO:0006461; P:GO:0048538; P:GO:0051341; C:GO:0005739; P:GO:0031325; P:GO:0030155; P:GO:0002682; P:GO:0051091; P:GO:0007275; F:GO:0031625; P:GO:0006915; P:GO:0051347; P:GO:0044265; F:GO:0019904; P:GO:0030154; P:GO:0033209; C:GO:0097342; P:GO:0043029; P:GO:0009967; F:GO:19…
KH.C8.275.v1.A.nonSL2-1	1.38816	0.573982	SPR1A_RAT Cornifin-A OS=Rattus norvegicus GN=Sprr1a PE=2 SV=1	5.7e-12	F:small GTPase binding; F:endopeptidase inhibitor activity; P:cell cycle; C:endosome; P:positive regulation of catalytic activity; C:cornified envelope; P:cell differentiation; C:apical plasma membrane; P:negative regulation of cellular process; C:integral component of membrane; F:GTPase activator activity; C:Golgi apparatus; C:nucleoplasm; P:response to cytokine; P:intracellular protein transpor…	F:GO:0031267; F:GO:0004866; P:GO:0007049; C:GO:0005768; P:GO:0048554; C:GO:0001533; P:GO:0030154; C:GO:0016324; P:GO:0048523; C:GO:0016021; F:GO:0005096; C:GO:0005794; C:GO:0005654; P:GO:0034097; P:GO:0006886; P:GO:0051051; C:GO:0044444; P:GO:0051244; P:GO:0060627; F:GO:0035639; C:GO:0045121; P:GO:0046907; C:GO:0030684; F:GO:0003723; P:GO:0051726; F:GO:0019904; C:GO:0070062; P:GO:0032387; P:GO:00…
KH.S1531.3.v1.A.nonSL2-1	1.22876	0.508159	#N/A	#N/A	#N/A	#N/A
KH.C1.481.v1.A.nonSL2-1	12.1739	5.05382	HPGDS_HUMAN Hematopoietic prostaglandin D synthase OS=Homo sapiens GN=HPGDS PE=1 SV=3	2.38e-44	P:glutathione derivative biosynthetic process; F:cation binding; P:fatty acid metabolic process; P:lipid metabolic process; C:cytoplasm; P:glutathione derivative metabolic process; P:fatty acid biosynthetic process; P:cellular oxidant detoxification; P:regulation of multi-organism process; P:regulation of germ cell proliferation; P:fatty acid derivative metabolic process; C:cytosol; P:cellular li…	P:GO:1901687; F:GO:0043169; P:GO:0006631; P:GO:0006629; C:GO:0005737; P:GO:1901685; P:GO:0006633; P:GO:0098869; P:GO:0043900; P:GO:1905936; P:GO:1901568; C:GO:0005829; P:GO:0044255; F:GO:0004667; P:GO:0019369; P:GO:2000254; F:GO:0046872; C:GO:0005903; P:GO:1901570; P:GO:0055114; F:GO:0005509; F:GO:0000287; P:GO:0046456; P:GO:0006692; P:GO:0006690; F:GO:0004602; F:GO:0042803; F:GO:0004364; F:GO:00…
KH.C6.284.v1.A.SL1-1	7.1873	2.9851	T150A_XENLA ame: Full=Transmembrane 150A ame: Full=Transmembrane 150	4.29e-14	#N/A	#N/A
KH.S2084.2.v1.A.ND1-1	1.11086	0.461425	POL4_DROME Retrovirus-related Pol poly from transposon 412 OS=Drosophila melanogaster GN=POL PE=4 SV=1	5.29e-11	C:host intracellular organelle; F:transferase activity, transferring phosphorus-containing groups; F:nucleic acid binding; P:entry into other organism involved in symbiotic interaction; P:RNA phosphodiester bond hydrolysis; F:peptidase activity; P:nucleic acid phosphodiester bond hydrolysis; P:viral process; P:DNA integration; P:establishment of viral latency; P:RNA metabolic process; C:host cell…	C:GO:0033647; F:GO:0016772; F:GO:0003676; P:GO:0051828; P:GO:0090501; F:GO:0008233; P:GO:0090305; P:GO:0022415; P:GO:0015074; P:GO:0019043; P:GO:0016070; C:GO:0030430; F:GO:0016779; F:GO:0003723; P:GO:0006310; P:GO:0051701; P:GO:0090304; F:GO:0016788; P:GO:0019538; P:GO:0046788; P:GO:0006508; F:GO:0004175; P:GO:0046794; C:GO:0033648; F:GO:0004518; P:GO:0034960; F:GO:0004519; P:GO:0075713; C:GO:00…
KH.C10.24.v1.A.nonSL5-1	1.53561	0.638469	MIF_XENTR Macrophage migration inhibitory factor OS=Xenopus tropicalis GN=mif PE=3 SV=1	1.49e-16	P:regulation of lipopolysaccharide-mediated signaling pathway; P:intracellular signal transduction; P:positive regulation of cell proliferation; C:extracellular vesicle; P:positive regulation of signal transduction; P:regulation of gene expression; P:regulation of multi-organism process; P:regulation of cell death; P:positive regulation of immune system process; P:cellular developmental process; …	P:GO:0031664; P:GO:0035556; P:GO:0008284; C:GO:1903561; P:GO:0009967; P:GO:0010468; P:GO:0043900; P:GO:0010941; P:GO:0002684; P:GO:0048869; P:GO:1901568; P:GO:0051240; C:GO:0005737; P:GO:0001819; P:GO:0043070; P:GO:0060255; F:GO:0016863; F:GO:0050178; P:GO:2001021; P:GO:0043119; P:GO:0042770; P:GO:0045087; P:GO:0045787; F:GO:0005125; F:GO:0016830; P:GO:0051047; P:GO:0006082; F:GO:0042287; P:GO:00…
KH.C3.371.v1.C.SL2-1	6.18404	2.57164	ELL2_HUMAN RNA polymerase II elongation factor ELL2 OS=Homo sapiens GN=ELL2 PE=1 SV=2	5.49	P:transcription, DNA-templated; P:RNA metabolic process; F:hydrolase activity, hydrolyzing O-glycosyl compounds; C:centrosome; P:RNA biosynthetic process; P:macromolecule catabolic process; P:polysaccharide catabolic process; C:intracellular non-membrane-bounded organelle; F:hydrolase activity, acting on glycosyl bonds; P:regulation of macromolecule metabolic process; C:cytoplasm; P:macromolecule…	P:GO:0006350; P:GO:0016070; F:GO:0016800; C:GO:0005813; P:GO:0032774; P:GO:0043285; P:GO:0000272; C:GO:0043232; F:GO:0016798; P:GO:0060255; C:GO:0005737; P:GO:0043283; P:GO:0034961; P:GO:0019222; C:GO:0008023; P:GO:0010468; F:GO:0046559; P:GO:0034960;
KH.S1740.3.v1.A.ND1-1	2.91848	1.21418	#N/A	#N/A	#N/A	#N/A
KH.S1577.3.v1.A.SL1-1	3.92462	1.63381	SAMD3_MOUSE Sterile alpha motif domain-containing 3 OS=Mus musculus GN=Samd3 PE=2 SV=3	5.35e-13	P:purine nucleotide metabolic process; F:methyltransferase activity; P:RNA biosynthetic process; F:hydrolase activity, acting on ester bonds; F:phosphotransferase activity, phosphate group as acceptor; P:phosphate-containing compound metabolic process; F:nucleotide binding; P:phosphorylation; P:nucleic acid metabolic process; P:cellular macromolecule catabolic process; C:chromosome; F:nucleotidyl…	P:GO:0006163; F:GO:0004480; P:GO:0032774; F:GO:0016788; F:GO:0016776; P:GO:0006796; F:GO:0000166; P:GO:0016310; P:GO:0090304; P:GO:0044265; C:GO:0005694; F:GO:0016779; F:GO:0003723; P:GO:0006396; F:GO:0005524; P:GO:0019222; P:GO:0044248; C:GO:0009318; C:GO:0043231; P:GO:0016070; P:GO:0006479; P:GO:0019079; P:GO:0090501; P:GO:0090305; P:GO:0022415; F:GO:0003676; F:GO:0046914; C:GO:0005634; F:GO:00…
KH.C7.444.v1.A.SL1-1	5.05442	2.10523	BL1S4_HUMAN Biogenesis of lysosome-related organelles complex 1 subunit 4 OS=Homo sapiens GN=BLOC1S4 PE=1 SV=1	1.38e-15	P:regulation of cell shape; P:positive regulation of cellular process; P:cell surface receptor signaling pathway involved in cell-cell signaling; F:cation binding; P:cell surface receptor signaling pathway; P:regulation of cellular component biogenesis; P:positive regulation of cell growth; P:cell wall organization; F:glycoprotein binding; F:carbon-oxygen lyase activity; F:calcium ion binding; F:…	P:GO:0008360; P:GO:0048522; P:GO:1905114; F:GO:0043169; P:GO:0007166; P:GO:0044087; P:GO:0030307; P:GO:0071555; F:GO:0001948; F:GO:0016835; F:GO:0005509; F:GO:0035639; P:GO:0006996; P:GO:0032886; C:GO:0031082; F:GO:0032403; F:GO:0046872; C:GO:0033644; F:GO:0016817; F:GO:1901265; P:GO:0006750; P:GO:0009967; F:GO:0008092; P:GO:0016050; P:GO:0034960; C:GO:0005578; P:GO:0051244; C:GO:0016021; P:GO:00…
KH.C2.2.v5.A.SL3-1	12.8582	5.35891	#N/A	#N/A	#N/A	#N/A
KH.S852.6.v1.A.nonSL2-1	1.35872	0.566493	R9BPB_XENLA Regulator of G-signaling 9-binding B OS=Xenopus laevis GN=rgs9bp-b PE=2 SV=1	0.00141	C:integral component of membrane; P:regulation of signal transduction; P:regulation of signaling; P:negative regulation of signal transduction;	C:GO:0016021; P:GO:0035466; P:GO:0023051; P:GO:0009968;
KH.C14.134.v1.A.ND2-1	6.93512	2.89286	CTR4_HUMAN ame: Full=Cationic amino acid transporter 4 Short=CAT-4 Short=CAT4 ame: Full=Solute carrier family 7 member 4	2.98e-119	C:Golgi apparatus; P:ion transmembrane transport; C:cytoplasmic vesicle; F:substrate-specific transmembrane transporter activity; P:import into cell; P:amino acid import into cell; F:cation transmembrane transporter activity; F:ion transmembrane transporter activity; P:regulation of cellular process; C:vacuolar membrane; F:carboxylic acid transmembrane transporter activity; P:transmembrane transp…	C:GO:0005794; P:GO:0034220; C:GO:0031410; F:GO:0022891; P:GO:0098657; P:GO:1902837; F:GO:0008324; F:GO:0015075; P:GO:0050794; C:GO:0005774; F:GO:0046943; P:GO:0055085; P:GO:0006866; C:GO:0043231; C:GO:0097708; C:GO:0016021; F:GO:0005342; P:GO:0001654; P:GO:0015457; P:GO:0071705; P:GO:0048583; P:GO:0007423;
KH.C7.633.v2.A.nonSL2-1	6.58016	2.74617	CO1A2_RAT Collagen alpha-2(I) chain OS=Rattus norvegicus GN=Col1a2 PE=1 SV=3	2.55e-112	P:eye morphogenesis; P:transmembrane receptor protein serine/threonine kinase signaling pathway; P:negative regulation of cell differentiation; P:otic vesicle development; P:skeletal system development; P:glycoprotein metabolic process; P:cellular macromolecule localization; P:protein localization to organelle; P:cellular component assembly; P:sensory perception of light stimulus; C:basement memb…	P:GO:0048592; P:GO:0007178; P:GO:0045596; P:GO:0071599; P:GO:0001501; P:GO:0009100; P:GO:0070727; P:GO:0033365; P:GO:0071844; P:GO:0050953; C:GO:0005604; P:GO:0001894; P:GO:0001649; P:GO:0071229; P:GO:0043589; P:GO:0060343; P:GO:0044711; P:GO:0048562; P:GO:0007600; P:GO:0070887; P:GO:0023051; P:GO:0042476; P:GO:0001958; P:GO:0010468; C:GO:0005737; P:GO:0048705; P:GO:0048731; P:GO:0048704; P:GO:00…
KH.C3.630.v1.C.ND1-1	1.16003	0.484305	CRFR2_MOUSE ame: Full=Corticotropin-releasing factor receptor 2 Short=CRF-R-2 Short=CRF-R2 Short=CRFR-2 ame: Full=CRF-RB ame: Full=Corticotropin-releasing hormone receptor 2 Short=CRH-R-2 Short=CRH-R2	6.46e-76	C:intrinsic component of plasma membrane; P:positive regulation of signal transduction; P:negative regulation of signal transduction; P:adult behavior; P:negative regulation of blood vessel morphogenesis; P:negative regulation of ion transport; P:behavioral response to ethanol; F:transmembrane signaling receptor activity; P:general adaptation syndrome, behavioral process; C:neuron projection; P:c…	C:GO:0031226; P:GO:0009967; P:GO:0035467; P:GO:0030534; P:GO:2000181; P:GO:0043271; P:GO:0048149; F:GO:0004926; P:GO:0051867; C:GO:0043005; P:GO:0032870; P:GO:0033555; P:GO:0035466; P:GO:0071495; F:GO:0001653; P:GO:0009914; P:GO:0051051; P:GO:0023051; P:GO:0009755; P:GO:0048732; F:GO:0042277; F:GO:0005179; C:GO:0030424; F:GO:0001625; P:GO:0050793; P:GO:0019222; C:GO:0005794; F:GO:0005102; P:GO:00…
KH.C9.244.v1.A.SL3-1	3.42196	1.42873	BPHL_MOUSE Valacyclovir hydrolase OS=Mus musculus GN=Bphl PE=1 SV=1	2.4e-79	P:response to toxic substance; C:mitochondrial outer membrane; F:hydrolase activity, acting on acid carbon-carbon bonds, in ketonic substances; F:chloride peroxidase activity; F:3-oxoadipate enol-lactonase activity; P:single-organism catabolic process; C:cytoplasm; P:cellular amino acid metabolic process; P:benzoate catabolic process; P:pyrimidine nucleobase catabolic process; C:extracellular exo…	P:GO:0009636; C:GO:0005741; F:GO:0016823; F:GO:0016691; F:GO:0047570; P:GO:0044712; C:GO:0005737; P:GO:0006520; P:GO:0043639; P:GO:0006208; C:GO:0070062; P:GO:0055114; P:GO:0046113; P:GO:0098869; P:GO:0006725; F:GO:0016822; P:GO:0019380; F:GO:0052823; P:GO:0006805; F:GO:0016811; F:GO:0016810; F:GO:0042802; F:GO:0016789; F:GO:0042803; C:GO:0031968; C:GO:0043231; F:GO:0052689; F:GO:0047658; F:GO:00…
KH.S1388.1.v1.B.SL2-1	1.94365	0.812147	#N/A	#N/A	#N/A	#N/A
KH.L95.14.v1.A.SL3-1	1.52159	0.636186	SNP47_BOVIN Synaptosomal-associated 47 OS=Bos taurus GN=SNAP47 PE=1 SV=1	2.93	P:alpha-amino acid catabolic process; F:glycine dehydrogenase (decarboxylating) activity; P:alpha-amino acid metabolic process; P:oxidation-reduction process; C:BLOC complex; F:oxidoreductase activity, acting on the CH-NH2 group of donors, disulfide as acceptor; C:SNARE complex; C:cytoplasm; C:BLOC-1 complex; F:SNAP receptor activity; F:syntaxin binding; F:oxidoreductase activity, acting on the C…	P:GO:1901606; F:GO:0004375; P:GO:1901605; P:GO:0055114; C:GO:0031082; F:GO:0016642; C:GO:0031201; C:GO:0005737; C:GO:0031083; F:GO:0005484; F:GO:0019905; F:GO:0016638; P:GO:0006519; C:GO:0048471; C:GO:0044444; F:GO:0000149;
KH.C9.894.v1.C.ND1-1	15.2648	6.38927	#N/A	#N/A	#N/A	#N/A
KH.C2.391.v1.A.ND1-1	1.63847	0.686539	EST2C_MOUSE ame: Full=Acylcarnitine hydrolase Short=ACH M1 ame: Full=Carboxylesterase 2 Short=CES 2 ame: Full=Peroxisome proliferator-inducible acylcarnitine hydrolase Flags: Precursor	3.72e-31	P:cell differentiation; F:cholinesterase activity; P:neurogenesis; C:nuclear envelope; P:regulation of cellular process; P:regulation of signaling; P:cellular macromolecule metabolic process; C:intracellular membrane-bounded organelle; F:identical protein binding; P:macromolecule biosynthetic process; P:animal organ development; P:acetylcholine catabolic process; C:endoplasmic reticulum; F:hydrol…	P:GO:0030154; F:GO:0004104; P:GO:0022008; C:GO:0005635; P:GO:0051244; P:GO:0023051; P:GO:0034960; C:GO:0043231; F:GO:0042802; P:GO:0009059; P:GO:0048513; P:GO:0006581; C:GO:0005783; F:GO:0016788; F:GO:0016789; P:GO:0022607; C:GO:0043005; P:GO:0050808; P:GO:0008291; P:GO:0043112; P:GO:0048869; C:GO:0031967; P:GO:0048523; P:GO:0043283;
KH.L92.14.v1.C.ND1-1	3.54236	1.48459	VA0D_ORYSJ Probable V-type proton ATPase subunit d OS=Oryza sativa japonica GN=Os01g0587000 PE=2 SV=1	4.43	F:metal ion binding; P:DNA metabolic process; F:DNA binding; P:cellular macromolecule biosynthetic process; F:antiporter activity; P:ion homeostasis; P:tissue development; F:purine ribonucleoside triphosphate binding; P:transport; C:proton-transporting two-sector ATPase complex, proton-transporting domain; P:positive regulation of cell proliferation; P:transport; F:cation binding; P:DNA replicati…	F:GO:0046872; P:GO:0006259; F:GO:0003677; P:GO:0034961; F:GO:0015297; P:GO:0050801; P:GO:0009888; F:GO:0035639; P:GO:0006810; C:GO:0033177; P:GO:0008284; P:GO:0015457; F:GO:0043169; P:GO:0006270; P:GO:0008544; P:GO:0048522; P:GO:0006351; F:GO:0043565; F:GO:0015075; F:GO:0097747; C:GO:0016021; P:GO:0048878; P:GO:0060255; F:GO:0008324; P:GO:0051244; P:GO:0034960; F:GO:0043566; C:GO:0033179; F:GO:19…
KH.C8.116.v1.A.nonSL50-1	18.4169	7.73067	QCR6_HUMAN Cytochrome b-c1 complex subunit mitochondrial OS=Homo sapiens GN=UQCRH PE=1 SV=2	1.07e-15	C:intracellular ribonucleoprotein complex; P:single-organism transport; P:RNA metabolic process; C:mitochondrial respiratory chain; P:hydrogen transport; C:nucleolus; P:proton transport; C:mitochondrial inner membrane; P:ribosome biogenesis; C:mitochondrion; P:mitochondrial electron transport, ubiquinol to cytochrome c; F:oxidoreductase activity, acting on diphenols and related substances as dono…	C:GO:0030529; P:GO:0044765; P:GO:0016070; C:GO:0005746; P:GO:0006818; C:GO:0005730; P:GO:0015992; C:GO:0005743; P:GO:0042254; C:GO:0005739; P:GO:0006122; F:GO:0016681; C:GO:0005634; F:GO:0008121; F:GO:0016679; C:GO:0043232; P:GO:0022904; P:GO:0045333; P:GO:0034960; P:GO:0006119; P:GO:0009060; C:GO:0019866; P:GO:0022900; P:GO:0055114; P:GO:0006394; P:GO:0022613; C:GO:0043231; P:GO:0015980; P:GO:00…
KH.S1096.1.v1.C.ND1-1	6.84085	2.87332	ASTD_VIBPA N-succinylglutamate 5-semialdehyde dehydrogenase OS=Vibrio parahaemolyticus serotype O3:K6 (strain RIMD 2210633) GN=astD PE=3 SV=1	0.425	P:organic acid metabolic process; P:glutamine family amino acid metabolic process; P:oxidation-reduction process; F:oxidoreductase activity, acting on the aldehyde or oxo group of donors, NAD or NADP as acceptor; P:oxoacid metabolic process; P:alpha-amino acid metabolic process; F:transferase activity, transferring glycosyl groups; P:carboxylic acid metabolic process; C:integral component of memb…	P:GO:0006082; P:GO:0009064; P:GO:0055114; F:GO:0016620; P:GO:0043436; P:GO:1901605; F:GO:0016757; P:GO:0019752; C:GO:0016021; C:GO:0000139; F:GO:0016903; F:GO:0043824; P:GO:0006486; C:GO:0005794; C:GO:0098588; C:GO:0032580; P:GO:0006519; C:GO:0043231;
KH.C2.102.v1.A.ND1-1	6.07541	2.55391	#N/A	#N/A	#N/A	#N/A
KH.C5.591.v1.A.ND1-1	3.23441	1.35987	MCO_STAAR Multicopper oxidase mco OS=Staphylococcus aureus (strain MRSA252) GN=mco PE=3 SV=2	2.4e-11	F:oxidoreductase activity, acting on diphenols and related substances as donors; P:response to copper ion; C:high-affinity iron permease complex; P:ion transport; F:hydroquinone:oxygen oxidoreductase activity; C:outer membrane-bounded periplasmic space; P:phenylpropanoid catabolic process; P:lignin catabolic process; P:ion transmembrane transport; F:ferroxidase activity; P:homeostatic process; F:…	F:GO:0016679; P:GO:0046688; C:GO:0033573; P:GO:0006811; F:GO:0052716; C:GO:0030288; P:GO:0046271; P:GO:0046274; P:GO:0034220; F:GO:0004322; P:GO:0042592; F:GO:0046914; P:GO:0010035; P:GO:0043474; F:GO:0016682; F:GO:0016634; P:GO:0006873; P:GO:0030435; F:GO:0016627; P:GO:0019725; F:GO:0016724; P:GO:0055082; P:GO:0055114; P:GO:0010038; P:GO:0050801; P:GO:0030436; P:GO:0042440; F:GO:0046872; P:GO:00…
KH.C11.438.v1.A.SL2-1	2.41745	1.01826	COEA1_CHICK ame: Full=Collagen alpha-1(XIV) chain ame: Full=Undulin Flags: Precursor	1.96e-23	P:macromolecular complex subunit organization; C:collagen trimer; P:cell differentiation; P:cell morphogenesis; P:cell morphogenesis involved in differentiation; P:regulation of developmental process; P:regulation of multicellular organismal development; P:chondrocyte differentiation; P:cell migration; C:proteinaceous extracellular matrix; C:intracellular non-membrane-bounded organelle; P:cellula…	P:GO:0034600; C:GO:0005581; P:GO:0030154; P:GO:0045790; P:GO:0000904; P:GO:0050793; P:GO:2000026; P:GO:0002062; P:GO:0016477; C:GO:0005578; C:GO:0043232; P:GO:0032989; C:GO:0070062; C:GO:1903561; P:GO:0030030; P:GO:0031175; P:GO:0071822; P:GO:0048869; P:GO:0035987; C:GO:0005856;
KH.C9.127.v1.A.ND1-1	59.5792	25.1579	CORA_BLOPB Magnesium transport OS=Blochmannia pennsylvanicus (strain BPEN) GN=corA PE=3 SV=1	2.13	P:activation of innate immune response; F:kinase binding; P:pattern recognition receptor signaling pathway; F:ubiquitin-protein transferase activity; C:cytoplasmic vesicle; F:metal ion binding; P:RNA processing; P:regulation of cytokine production; C:plasma membrane receptor complex; F:cation binding; P:cell surface receptor signaling pathway; C:cytoplasmic side of plasma membrane; P:transport; P…	P:GO:0002218; F:GO:0019900; P:GO:0002221; F:GO:0004842; C:GO:0016023; F:GO:0046872; P:GO:0006394; P:GO:0001817; C:GO:0098802; F:GO:0043169; P:GO:0007166; C:GO:0009898; P:GO:0006810; P:GO:0010941; F:GO:0031996; C:GO:0016021; P:GO:0050688; C:GO:0044444; F:GO:0016741; P:GO:0055085; F:GO:0032813; F:GO:0019903; P:GO:0043070; P:GO:0034960; P:GO:0051241; P:GO:0008063; P:GO:0033209; P:GO:0051244; C:GO:00…
KH.S768.1.v1.C.ND2-1	2.60593	1.10094	#N/A	#N/A	#N/A	#N/A
KH.C11.155.v1.A.ND1-1	2.10568	0.889944	MC5R_PANTR Melanocortin receptor 5 OS=Pan troglodytes GN=MC5R PE=3 SV=1	3.63e-09	P:Ras protein signal transduction; P:regulation of hormone secretion; F:peptide receptor activity; P:regulation of anatomical structure size; P:detection of external stimulus; P:regulation of system process; P:negative regulation of secretion by cell; P:cannabinoid signaling pathway; P:female pregnancy; C:integral component of plasma membrane; P:G-protein coupled receptor signaling pathway; P:reg…	P:GO:0007265; P:GO:0046883; F:GO:0001653; P:GO:0090066; P:GO:0009581; P:GO:0044057; P:GO:1903531; P:GO:0038171; P:GO:0007565; C:GO:0005887; P:GO:0007186; P:GO:0008277; P:GO:0035466; P:GO:0050877; P:GO:0090276; P:GO:0042592; P:GO:0050880; P:GO:0032845; P:GO:1903522; F:GO:0046982; P:GO:0048584; F:GO:0031690; F:GO:0001625; P:GO:0031280; P:GO:0030168; P:GO:0001775; P:GO:0022600; F:GO:0001664; P:GO:00…
KH.S534.6.v1.A.ND1-1	1.35037	0.571871	NCALD_CHICK ame: Full=Neurocalcin-delta	9.91e-53	F:transmembrane receptor activity; C:cytosol; F:ligand-gated channel activity; P:regulation of cellular metabolic process; F:cytoskeletal protein binding; P:system development; P:negative regulation of cellular metabolic process; P:regulation of cyclase activity; F:calcium ion binding; C:dendrite; C:extracellular exosome; P:transmembrane transport; C:neuronal cell body; P:positive regulation of h…	F:GO:0099600; C:GO:0005829; F:GO:0022834; P:GO:0031323; F:GO:0008092; P:GO:0048731; P:GO:0031324; P:GO:0031279; F:GO:0005509; C:GO:0030425; C:GO:0070062; P:GO:0055085; C:GO:0043025; P:GO:0051345; P:GO:0048552; P:GO:0003073; F:GO:0030276; F:GO:0015276; P:GO:0019932; P:GO:0048523; P:GO:0019722; P:GO:0010033; P:GO:0008217; P:GO:0048554; P:GO:0015457; C:GO:0044444; F:GO:0046872; P:GO:0048839; P:GO:00…
KH.S437.1.v1.B.ND1-1	1.28058	0.542587	KIF14_HUMAN ame: Full=Kinesin KIF14	4.52e-09	P:regulation of cell cycle; F:pyrophosphatase activity; C:intracellular non-membrane-bounded organelle; F:cytoskeletal protein binding; C:microtubule cytoskeleton; P:regulation of cellular process; P:anatomical structure arrangement; P:regulation of neuron death; P:cerebellar cortex structural organization; P:regulation of developmental process; P:regulation of cell cycle process; F:hydrolase act…	P:GO:0000074; F:GO:0016462; C:GO:0043232; F:GO:0008092; C:GO:0015630; P:GO:0051244; P:GO:0048532; P:GO:1901214; P:GO:0021698; P:GO:0050793; P:GO:0010564; F:GO:0016817; C:GO:0005856; P:GO:1902589; F:GO:0015631; F:GO:0016818; P:GO:0048522; P:GO:0021543; P:GO:0010941; P:GO:0043070; F:GO:0000166; C:GO:0044430;
KH.C7.97.v1.A.ND1-1	1.47538	0.625304	DFPA_LOLVU ame: Full=Diisopropyl-fluorophosphatase Short=DFPase	1.5e-78	F:hydrolase activity, acting on ester bonds; F:phosphoric ester hydrolase activity; F:calcium ion binding; F:metal ion binding; F:cation binding; F:phosphoric triester hydrolase activity;	F:GO:0016788; F:GO:0042578; F:GO:0005509; F:GO:0046872; F:GO:0043169; F:GO:0016795;
KH.C10.570.v1.A.nonSL28-1	2.47165	1.04763	#N/A	#N/A	#N/A	#N/A
KH.S1381.1.v1.A.SL1-1	2.60257	1.10484	#N/A	#N/A	#N/A	#N/A
KH.C10.228.v1.A.ND1-1	1.46337	0.621365	MATN2_HUMAN Matrilin-2 OS=Homo sapiens GN=MATN2 PE=1 SV=4	1.43e-15	P:muscle organ development; P:protein complex assembly; P:regulation of multicellular organismal process; C:collagen trimer; F:enzyme inhibitor activity; C:collagen type VI trimer; P:single-organism catabolic process; P:animal organ morphogenesis; P:positive regulation of cellular protein localization; P:single organismal cell-cell adhesion; P:supramolecular fiber organization; P:cellular compone…	P:GO:0007517; P:GO:0006461; P:GO:0051239; C:GO:0005581; F:GO:0048551; C:GO:0005589; P:GO:0044712; P:GO:0009887; P:GO:1903829; P:GO:0016337; P:GO:0097435; P:GO:0071844; C:GO:0005604; P:GO:0060536; P:GO:0030500; F:GO:0004866; P:GO:0031175; C:GO:0042383; F:GO:0030020; P:GO:0030154; P:GO:0002245; P:GO:0048552; P:GO:0031104; P:GO:0030199; F:GO:0030414; P:GO:0006928; F:GO:0005509; C:GO:0030934; P:GO:00…
KH.L152.12.v1.A.SL2-1	1.52191	0.646686	GAS2_HUMAN ame: Full=Growth arrest-specific 2 Short=GAS-2	3.98e-18	P:regulation of erythrocyte differentiation; P:negative regulation of cellular process; C:stress fiber; F:microtubule binding; F:tubulin binding; P:regulation of cell cycle; P:microtubule cytoskeleton organization; P:microtubule bundle formation; F:thyroid hormone receptor binding; F:cytoskeletal adaptor activity; F:actin binding; C:microtubule; C:actomyosin; P:regulation of homeostatic process; …	P:GO:0045646; P:GO:0048523; C:GO:0001725; F:GO:0008017; F:GO:0015631; P:GO:0051726; P:GO:0000226; P:GO:0001578; F:GO:0046966; F:GO:0008093; F:GO:0003779; C:GO:0005874; C:GO:0042641; P:GO:0032844; P:GO:0051129; P:GO:0032870; C:GO:0044430; P:GO:0030308; P:GO:0071495; P:GO:0097067; P:GO:0051244; F:GO:0008092; P:GO:0060255; F:GO:0008134; C:GO:0099513; P:GO:0010468; P:GO:0045647; C:GO:0005737; P:GO:00…
KH.L142.18.v1.A.nonSL5-1	26.1506	11.1144	Y1388_SYNY3 Universal stress Sll1388 OS=Synechocystis (strain PCC 6803 Kazusa) GN=sll1388 PE=3 SV=1	2.26e-09	F:ATP binding; F:purine ribonucleoside triphosphate binding; F:nucleotide binding; C:cytoplasm; F:nucleoside phosphate binding;	F:GO:0005524; F:GO:0035639; F:GO:0000166; C:GO:0005737; F:GO:1901265;
KH.S256.7.v1.C.SL1-1	1.77644	0.755999	EX5B_BORBU Exodeoxyribonuclease V beta chain OS=Borrelia burgdorferi (strain ATCC 35210 B31 CIP 102532 DSM 4680) GN=recB PE=3 SV=1	0.19	F:deoxyribonuclease activity; F:hydrolase activity, acting on acid anhydrides, in phosphorus-containing anhydrides; F:exonuclease activity; P:chromosome organization; P:regulation of macromolecule metabolic process; F:protein N-terminus binding; P:cellular macromolecule metabolic process; F:nuclease activity; P:regulation of gene expression; F:hydrolase activity, acting on acid anhydrides; F:nucl…	F:GO:0004537; F:GO:0016818; F:GO:0004527; P:GO:0007001; P:GO:0060255; F:GO:0047485; P:GO:0034960; F:GO:0004518; P:GO:0010468; F:GO:0016817; F:GO:1901265; C:GO:0044451; F:GO:0046872; P:GO:0034984; C:GO:0043232; P:GO:0034961; F:GO:0003677; P:GO:0006281; F:GO:0035639; P:GO:0006996; C:GO:0016604; P:GO:0043283; F:GO:0043169; P:GO:0006351; F:GO:0016462; C:GO:0005634; F:GO:0003676; C:GO:0044428; P:GO:00…
KH.S609.4.v1.C.ND1-1	2.98788	1.27342	#N/A	#N/A	#N/A	#N/A
KH.S714.5.v1.A.ND1-1	3.91982	1.67369	MFGM_HUMAN ame: Full=Lactadherin ame: Full=Breast epithelial antigen BA46 ame: Full=HMFG ame: Full=MFGM ame: Full=Milk fat globule-EGF factor 8 Short=MFG-E8 ame: Full=SED1 Contains: ame: Full=Lactadherin short form Contains: ame: Full=Medin Flags: Precursor	5.47e-25	P:animal organ development; P:proteolysis; P:coagulation; P:neurological system process; F:integrin binding; C:extrinsic component of plasma membrane; P:negative regulation of biological process; P:phagocytosis, recognition; P:plasma membrane invagination; F:phosphatidylinositol binding; P:positive regulation of transport; P:cell recognition; P:regulation of gene expression; F:phosphatidylinosito…	P:GO:0048513; P:GO:0006508; P:GO:0050817; P:GO:0050877; F:GO:0005178; C:GO:0019897; P:GO:0048519; P:GO:0006910; P:GO:0099024; F:GO:0035091; P:GO:0051050; P:GO:0008037; P:GO:0010468; F:GO:1901981; P:GO:0043119; P:GO:0060255; C:GO:0070062; F:GO:0016616; P:GO:0007596; C:GO:0043232; C:GO:0016023; C:GO:0033267; P:GO:0030155; P:GO:0010324; F:GO:0008233; F:GO:0043169; P:GO:0019538; C:GO:0099503; P:GO:00…
KH.L136.4.v1.A.nonSL2-1	16.5709	7.07801	STYD_STYCL Styelin-D OS=Styela clava PE=1 SV=1	6.8	P:regulation of macromolecule metabolic process; F:DNA binding; F:nucleic acid binding; C:nucleus; P:defense response to bacterium; P:response to bacterium; P:multicellular organism development; F:sequence-specific DNA binding; P:regulation of metabolic process; C:intracellular membrane-bounded organelle; P:regulation of gene expression; F:DNA binding;	P:GO:0060255; F:GO:0003677; F:GO:0003676; C:GO:0005634; P:GO:0042742; P:GO:0009617; P:GO:0007275; F:GO:0043565; P:GO:0019222; C:GO:0043231; P:GO:0010468; F:GO:0043566;
KH.L141.18.v1.A.ND1-1	87.3828	37.3813	#N/A	#N/A	#N/A	#N/A
KH.S1716.3.v1.C.ND1-1	6.59534	2.826	#N/A	#N/A	#N/A	#N/A
KH.S164.7.v1.A.nonSL1-1	1.40122	0.600693	#N/A	#N/A	#N/A	#N/A
KH.C1.60.v1.A.nonSL2-1	2.13479	0.91629	FAT2_MOUSE Protocadherin Fat 2 OS=Mus musculus GN=Fat2 PE=2 SV=1	3.11	C:integral to membrane of host cell; F:pyrophosphatase activity; F:transferase activity, transferring phosphorus-containing groups; F:transition metal ion binding; C:host cell plasma membrane; F:UDP-glucosyltransferase activity; P:translation; C:viral envelope; P:pore formation by virus in membrane of host cell; P:macromolecular complex assembly; C:intracellular membrane-bounded organelle; P:vira…	C:GO:0044385; F:GO:0016462; F:GO:0016772; F:GO:0046914; C:GO:0020002; F:GO:0035251; P:GO:0006412; C:GO:0019031; P:GO:0039707; P:GO:0065003; C:GO:0043231; P:GO:0016032; C:GO:0009507; F:GO:0005216; F:GO:0003723; P:GO:0051701; C:GO:0044167; P:GO:0032774; P:GO:0034220; P:GO:0006508; P:GO:0019062; P:GO:0005985; C:GO:0044186; P:GO:0075509; F:GO:0016757; P:GO:0051188; F:GO:0008194; F:GO:0016818; C:GO:00…
KH.S1841.1.v1.B.ND1-1	8.25498	3.54868	SSPO_MOUSES CO-spondin OS=Mus musculus GN=Sspo PE=2 SV=2	0.0173	F:endopeptidase activity; P:proteolysis; C:postsynaptic membrane; P:hexose metabolic process; P:phosphorylation; P:phosphate-containing compound metabolic process; P:smooth muscle contraction; F:enzyme inhibitor activity; P:digestive system process; C:intracellular membrane-bounded organelle; P:carbohydrate phosphorylation; P:translation; P:cellular amino acid metabolic process; F:galactokinase a…	F:GO:0004175; P:GO:0006508; C:GO:0045211; P:GO:0019318; P:GO:0016310; P:GO:0006796; P:GO:0006939; F:GO:0048551; P:GO:0022600; C:GO:0043231; P:GO:0046835; P:GO:0006412; P:GO:0006519; F:GO:0004335; F:GO:0030159; C:GO:0070703; F:GO:0016876; C:GO:0005796; P:GO:0006486; F:GO:0016772; C:GO:0043198; P:GO:0003012; C:GO:0030425; C:GO:0043232; P:GO:0006450; F:GO:0016773; P:GO:0006493; C:GO:0005737; F:GO:00…
KH.S1482.1.v1.A.nonSL4-1	3.93183	1.69282	TWS1A_XENLA Twisted gastrulation homolog 1-A OS=Xenopus laevis GN=twsg1-a PE=1 SV=1	0.00279	F:nucleic acid binding; F:transition metal ion binding; P:cellular nitrogen compound biosynthetic process; P:cofactor metabolic process; C:intracellular membrane-bounded organelle; P:cellular macromolecule biosynthetic process; F:pyrophosphatase activity; P:multicellular organism development; F:nucleoside phosphate binding; F:transferase activity, transferring glycosyl groups; F:hydrolase activit…	F:GO:0003676; F:GO:0046914; P:GO:0044271; P:GO:0051186; C:GO:0043231; P:GO:0034961; F:GO:0016462; P:GO:0007275; F:GO:1901265; F:GO:0016932; F:GO:0016818; F:GO:0032182; C:GO:0000139; P:GO:0045596; P:GO:0030900; P:GO:0036065; C:GO:1903561; P:GO:0001704; F:GO:0016758; F:GO:0043169; P:GO:0006974; C:GO:0035861; P:GO:0030510; P:GO:0006464; C:GO:0005737; P:GO:0051188; C:GO:0098588; C:GO:0005634; F:GO:00…
KH.L154.31.v2.A.nonSL2-2	3.6748	1.58247	H3_URECA Histone H3 OS=Urechis caupo PE=1 SV=2	4.01e-94	P:chromatin silencing at rDNA; P:regulation of gene expression; P:regulation of metabolic process; C:intracellular membrane-bounded organelle; P:cellular macromolecule metabolic process; P:gene silencing by RNA; P:regulation of macromolecule metabolic process; P:blood coagulation; F:nucleic acid binding; C:nucleosome; C:nuclear part; C:nucleoplasm; P:coagulation; C:nucleus; F:protein dimerization…	P:GO:0000183; P:GO:0010468; P:GO:0019222; C:GO:0043231; P:GO:0034960; P:GO:0031047; P:GO:0060255; P:GO:0007596; F:GO:0003676; C:GO:0000786; C:GO:0044428; C:GO:0005654; P:GO:0050817; C:GO:0005634; F:GO:0046983; F:GO:0046982; P:GO:0006334; P:GO:0034728; P:GO:0006325; P:GO:0016458; C:GO:1903561; P:GO:0006342; C:GO:0070062; C:GO:0043232; F:GO:0003677; F:GO:0042393; C:GO:0005694; P:GO:0044267;
KH.S982.1.v2.A.ND1-1	14.2123	6.12028	NUDC3_PONAB ame: Full= domain-containing 3	7.58e-17	P:response to cytokinin; P:sister chromatid cohesion; P:mitotic anaphase; P:gametophyte development; P:cytokinesis; P:plant organ morphogenesis; P:floral organ morphogenesis; P:pollen development; C:cytosol; P:response to heat; P:multicellular organism development; P:cell wall organization; P:mitotic prometaphase; P:stamen morphogenesis; C:cytoplasmic part; P:anaphase; C:spindle pole body; P:leaf…	P:GO:0009735; P:GO:0007062; P:GO:0000090; P:GO:0048229; P:GO:0000910; P:GO:1905392; P:GO:0048444; P:GO:0009555; C:GO:0005829; P:GO:0009408; P:GO:0007275; P:GO:0007047; P:GO:0000236; P:GO:0048448; C:GO:0044444; P:GO:0051322; C:GO:0005816; P:GO:0009965; C:GO:0005654; P:GO:0010450; P:GO:0009725; P:GO:0048833; C:GO:0044428; C:GO:0005815; P:GO:0007389; P:GO:0072384; P:GO:0009880; P:GO:0098763; P:GO:00…
KH.L37.13.v1.A.ND1-1	1.65877	0.714894	DNAT_DROME Dopamine N-acetyltransferase OS=Drosophila melanogaster GN=Dat PE=1 SV=1	0.356	F:nucleotide binding; P:nucleic acid metabolic process; F:O-methyltransferase activity; F:serine-type endopeptidase activity; P:fatty acid metabolic process; F:nucleotidyltransferase activity; F:serine-type peptidase activity; P:ion transport; F:ATP binding; F:hydrolase activity, acting on ester bonds; P:protein metabolic process; F:peptidase activity; P:biotin biosynthetic process; F:serine hydr…	F:GO:0000166; P:GO:0090304; F:GO:0008171; F:GO:0004252; P:GO:0006631; F:GO:0016779; F:GO:0008236; P:GO:0006811; F:GO:0005524; F:GO:0016788; P:GO:0019538; F:GO:0008233; P:GO:0009102; F:GO:0017171; F:GO:0003676; P:GO:0044255; P:GO:0006730; C:GO:0009536; C:GO:0031226; P:GO:0006873; P:GO:0006260; P:GO:0033554; P:GO:0006974; P:GO:0055082; F:GO:0035639; F:GO:0010281; F:GO:0003677; F:GO:0016790; P:GO:00…
KH.S396.3.v1.A.nonSL2-1	6.75855	2.91509	PEX10_MOUSE Peroxisome biogenesis factor 10 OS=Mus musculus GN=Pex10 PE=2 SV=1	1.48e-38	P:cellular protein modification process; P:response to bacterium; F:protein C-terminus binding; C:mitochondrial membrane; P:protein destabilization; P:protein import into peroxisome matrix; F:enzyme binding; P:ubiquitin-dependent ERAD pathway; C:Derlin-1 retrotranslocation complex; F:transition metal ion binding; F:ubiquitin-like protein conjugating enzyme binding; C:peroxisome; C:peroxisomal mem…	P:GO:0006464; P:GO:0009617; F:GO:0008022; C:GO:0031966; P:GO:0031648; P:GO:0016558; F:GO:0019899; P:GO:0030433; C:GO:0036513; F:GO:0046914; F:GO:0044390; C:GO:0005777; C:GO:0005778; C:GO:0031968; P:GO:0044248; C:GO:0042579; C:GO:0043231; P:GO:0031324; C:GO:0031231; P:GO:0044267; F:GO:0008640; F:GO:0090622; P:GO:0044265; P:GO:1902589; C:GO:0005739; P:GO:0071712; C:GO:0016021; C:GO:0031903; P:GO:00…
KH.S406.9.v1.A.SL1-1	1.29035	0.556733	DRI_CIOIN ame: Full= dead ringer homolog	0	P:Wnt signaling pathway; F:transcriptional activator activity, RNA polymerase II core promoter proximal region sequence-specific binding; P:cardiocyte differentiation; P:embryonic pattern specification; P:neuron projection morphogenesis; C:nuclear part; P:muscle organ development; P:gamete generation; F:histone deacetylase activity; P:nucleosome disassembly; P:establishment of Sertoli cell barrie…	P:GO:0016055; F:GO:0001077; P:GO:0035051; P:GO:0009880; P:GO:0048812; C:GO:0044428; P:GO:0007517; P:GO:0007276; F:GO:0004407; P:GO:0006337; P:GO:0097368; F:GO:0000981; P:GO:0048865; F:GO:0003676; P:GO:0019222; F:GO:0070491; P:GO:0015457; F:GO:0016811; P:GO:0007411; P:GO:0006349; F:GO:0043566; P:GO:0007447; P:GO:0023051; P:GO:0051244; P:GO:0007435; F:GO:0001205; P:GO:0030182; P:GO:0043044; P:GO:00…
KH.L17.3.v1.A.ND1-1	1.51708	0.654751	BNC2_MOUSE ame: Full=Zinc finger basonuclin-2	1.65e-25	F:substrate-specific channel activity; P:sensory perception of mechanical stimulus; P:wound healing; P:protein localization; P:epidermis development; C:intrinsic component of plasma membrane; F:channel activity; P:cellular response to pH; P:organ growth; P:regulation of cellular carbohydrate metabolic process; P:positive regulation of cellular process; P:phototransduction; P:regulation of hemosta…	F:GO:0022838; P:GO:0050954; P:GO:0042060; P:GO:0008104; P:GO:0008544; C:GO:0031226; F:GO:0015268; P:GO:0071467; P:GO:0035265; P:GO:0010675; P:GO:0048522; P:GO:0007602; P:GO:1900046; P:GO:0071468; F:GO:0046872; P:GO:0070887; P:GO:0071214; F:GO:0022891; P:GO:0032414; F:GO:0015276; P:GO:0051965; C:GO:0043197; P:GO:0006996; P:GO:0034961; P:GO:0051239; P:GO:0007600; P:GO:0043070; P:GO:0008284; P:GO:00…
KH.C13.193.v1.B.SL1-1	69.431	29.9911	YHCY_BACSU Sensor histidine kinase OS=Bacillus subtilis (strain 168) GN=yhcY PE=3 SV=1	2.23	P:cellular protein metabolic process; F:ATP binding; F:phosphorelay sensor kinase activity; P:phosphorelay signal transduction system; F:ligase activity, forming carbon-oxygen bonds; F:aldo-keto reductase (NADP) activity; P:cellular macromolecule biosynthetic process; F:purine ribonucleoside triphosphate binding; F:nucleotide binding; P:phosphate-containing compound metabolic process; P:phosphory…	P:GO:0044267; F:GO:0005524; F:GO:0000155; P:GO:0000160; F:GO:0016875; F:GO:0004033; P:GO:0034961; F:GO:0035639; F:GO:0000166; P:GO:0006796; P:GO:0016310; P:GO:0023014; P:GO:0043038; P:GO:0043039; P:GO:0006464; F:GO:0004812; C:GO:0016021; F:GO:0046983; F:GO:0016772; F:GO:0003676; P:GO:0006793; F:GO:0016876; P:GO:0034960; P:GO:0006412; F:GO:0016775; F:GO:0016616; F:GO:0004673; P:GO:0006519; C:GO:00…
KH.L87.6.v1.A.ND1-1	1.34423	0.581238	ITLN2_HUMAN ame: Full=Intelectin-2 ame: Full=Endothelial lectin HL-2 Flags: Precursor	1.27e-29	C:cell projection membrane; P:positive regulation of biological process; C:brush border membrane; F:mannan binding; C:extracellular exosome; C:extracellular vesicle; P:regulation of cellular process; P:positive regulation of glucose transport; F:mannose binding; P:defense response to nematode; F:polysaccharide binding; P:positive regulation of cellular process; C:membrane raft; P:positive regulat…	C:GO:0031253; P:GO:0043119; C:GO:0031526; F:GO:2001065; C:GO:0070062; C:GO:1903561; P:GO:0051244; P:GO:0010828; F:GO:0005537; P:GO:0002215; F:GO:0030247; P:GO:0048522; C:GO:0045121; P:GO:0031325; P:GO:0051050; F:GO:0048029; C:GO:0098857; P:GO:0098542;
KH.S1251.1.v1.A.SL12-1	4.12161	1.78276	HPRT_CHICK ame: Full=Hypoxanthine-guanine phosphoribosyltransferase Short=HGPRT Short=HGPRTase	2.43e-39	P:cell differentiation; P:neuron development; P:response to organonitrogen compound; F:transferase activity, transferring glycosyl groups; C:cytosol; P:cellular metabolic compound salvage; P:cell projection organization; P:purine nucleobase salvage; F:nucleobase binding; C:extracellular exosome; P:cell projection morphogenesis; F:hypoxanthine phosphoribosyltransferase activity; C:intracellular no…	P:GO:0030154; P:GO:0048666; P:GO:0010243; F:GO:0016932; C:GO:0005829; P:GO:0043094; P:GO:0030030; P:GO:0043096; F:GO:0002054; C:GO:0070062; P:GO:0048858; F:GO:0004422; C:GO:0043232; P:GO:0046649; F:GO:0042802; C:GO:0005694; P:GO:0042069; P:GO:0021756; P:GO:1901136; P:GO:0021954; P:GO:0048869; F:GO:0042803; P:GO:0048468; P:GO:0009261; C:GO:0044444; P:GO:0019222; F:GO:0002060; F:GO:0046872; P:GO:00…
KH.S980.2.v2.A.ND1-1	3.62507	1.57363	IQCK_HUMAN ame: Full=IQ domain-containing K	3.01e-46	#N/A	#N/A
KH.L143.13.v1.A.ND1-1	1.32978	0.577883	MOB3C_HUMAN MOB kinase activator 3C OS=Homo sapiens GN=MOB3C PE=2 SV=1	5.63	F:metal ion binding; F:cation binding;	F:GO:0046872; F:GO:0043169;
KH.S899.1.v1.B.SL1-1	1.15988	0.504601	EF1A_ENTHI Elongation factor 1-alpha OS=Entamoeba histolytica PE=2 SV=1	4.95	F:purine ribonucleoside triphosphate binding; F:nucleotide binding; P:cellular macromolecule biosynthetic process; F:nucleic acid binding; F:GTP binding; F:pyrophosphatase activity; F:RNA binding; P:translational elongation; F:hydrolase activity, acting on acid anhydrides, in phosphorus-containing anhydrides; F:nucleoside phosphate binding; F:hydrolase activity, acting on acid anhydrides; F:trans…	F:GO:0035639; F:GO:0000166; P:GO:0034961; F:GO:0003676; F:GO:0005525; F:GO:0016462; F:GO:0044822; P:GO:0006414; F:GO:0016818; F:GO:1901265; F:GO:0016817; F:GO:0008135; C:GO:0005737; P:GO:0034960; P:GO:0006412;
KH.C7.375.v1.A.ND1-1	1.57529	0.686416	ST1C2_RAT ame: Full=Sulfotransferase 1C2 Short=ST1C2 Short=rSULT1C2 ame: Full=Sulfotransferase K1	3.5e-25	P:lipid metabolic process; P:sulfur compound metabolic process; F:phenanthrol sulfotransferase activity; F:transferase activity, transferring sulfur-containing groups; P:phenol-containing compound metabolic process; P:organonitrogen compound metabolic process; C:cytoplasm; P:cellular aromatic compound metabolic process; F:sulfotransferase activity;	P:GO:0006629; P:GO:0006790; F:GO:0019111; F:GO:0016782; P:GO:0018958; P:GO:1901564; C:GO:0005737; P:GO:0006725; F:GO:0008146;
KH.S617.3.v1.A.ND1-1	19.1345	8.3377	ALGL_PSEA7 Alginate lyase OS=Pseudomonas aeruginosa (strain PA7) GN=algL PE=3 SV=1	8.1	P:single-organism carbohydrate metabolic process; P:alginic acid metabolic process; P:alginic acid biosynthetic process; F:poly(beta-D-mannuronate) lyase activity; P:alginic acid catabolic process; F:ammonia-lyase activity; F:carbon-oxygen lyase activity, acting on polysaccharides; P:cellular carbohydrate biosynthetic process; F:carbon-nitrogen lyase activity; F:carbon-oxygen lyase activity; P:ce…	P:GO:0044723; P:GO:0042120; P:GO:0042121; F:GO:0045135; P:GO:0042122; F:GO:0016841; F:GO:0016837; P:GO:0034637; F:GO:0016840; F:GO:0016835; P:GO:0033692; F:GO:0004794;
KH.C8.149.v4.A.SL2-2	5.13603	2.24428	SFXN1_BOVIN Sideroflexin-1 OS=Bos taurus GN=SFXN1 PE=2 SV=3	2.54e-111	P:chemical homeostasis; P:single-organism transport; P:homeostatic process; F:ion transmembrane transporter activity; C:mitochondrial membrane; C:integral component of membrane; C:intracellular membrane-bounded organelle; F:substrate-specific transmembrane transporter activity; C:organelle inner membrane; P:transmembrane transport; P:cation transport; P:myeloid cell differentiation; P:cell differ…	P:GO:0048878; P:GO:0044765; P:GO:0042592; F:GO:0015075; C:GO:0031966; C:GO:0016021; C:GO:0043231; F:GO:0022891; C:GO:0019866; P:GO:0055085; P:GO:0006812; P:GO:0030099; P:GO:0030154; P:GO:0071702; P:GO:0048869; P:GO:0050801; F:GO:0046943; P:GO:0046942; P:GO:0006811; P:GO:0015711; F:GO:0005342; P:GO:0006810; C:GO:0005739; P:GO:0015457; P:GO:0015849; P:GO:0034220; C:GO:0005743;
KH.S951.2.v1.A.ND1-1	1.10497	0.482984	#N/A	#N/A	#N/A	#N/A
KH.C14.393.v1.B.SL2-1	1.09756	0.479834	IRL1B_DANRE Interleukin-1 receptor accessory -like 1-B OS=Danio rerio GN=il1rapl1b PE=1 SV=1	1.13e-09	P:cytokine-mediated signaling pathway; F:protein dimerization activity; P:negative regulation of biological process; F:receptor binding; C:Golgi apparatus; P:system development; P:positive regulation of cytokine production; F:substrate-specific transmembrane transporter activity; F:substrate-specific channel activity; P:detection of bacterial lipoprotein; P:negative regulation of cytokine product…	P:GO:0019221; F:GO:0046983; P:GO:0043118; F:GO:0005102; C:GO:0005794; P:GO:0048731; P:GO:0001819; F:GO:0022891; F:GO:0022838; P:GO:0042494; P:GO:0001818; P:GO:0023051; P:GO:0050830; P:GO:0045731; P:GO:0071844; P:GO:0051965; P:GO:0048584; F:GO:0046982; F:GO:0001875; P:GO:0009617; P:GO:0098609; P:GO:0045087; P:GO:0098742; P:GO:0051239; P:GO:0065003; P:GO:0097105; P:GO:0043900; P:GO:0042742; P:GO:00…
KH.C2.88.v5.A.ND1-1	3.67016	1.60545	CDC27_MOUSE ame: Full=Cell division cycle 27 homolog	4.14e-93	C:polymeric cytoskeletal fiber; P:cellular macromolecule metabolic process; P:cellular protein metabolic process; P:regulation of response to stress; C:intracellular non-membrane-bounded organelle; P:cell differentiation; C:cytosol; F:ubiquitin-protein transferase activity; P:regulation of defense response; P:cellular developmental process; C:ubiquitin ligase complex; P:metaphase/anaphase transit…	C:GO:0099513; P:GO:0034960; P:GO:0044267; P:GO:0080134; C:GO:0043232; P:GO:0030154; C:GO:0005829; F:GO:0004842; P:GO:0031347; P:GO:0048869; C:GO:0000151; P:GO:0007091; P:GO:0007346; C:GO:0005654; C:GO:0005680; C:GO:0005813; P:GO:0006464; P:GO:0048552; C:GO:0000152; P:GO:1903047; P:GO:0048638; P:GO:0000070; C:GO:0005874; P:GO:0051244; P:GO:0000090; P:GO:0051510; P:GO:0000074; P:GO:0030163; P:GO:00…
KH.L4.41.v1.A.nonSL4-1	3.31095	1.44883	DCAKD_DANRE Dephospho-kinase domain-containing OS=Danio rerio GN=dcakd PE=2 SV=1	8.39e-43	F:ATP binding; F:phosphotransferase activity, alcohol group as acceptor; F:dephospho-CoA kinase activity; P:phosphate-containing compound metabolic process; P:phosphorylation; F:nucleotide binding; F:purine ribonucleoside triphosphate binding; C:mitochondrion; P:cofactor metabolic process; F:transferase activity, transferring phosphorus-containing groups; P:phosphorus metabolic process; P:coenzym…	F:GO:0005524; F:GO:0016773; F:GO:0004140; P:GO:0006796; P:GO:0016310; F:GO:0000166; F:GO:0035639; C:GO:0005739; P:GO:0051186; F:GO:0016772; P:GO:0006793; P:GO:0006752; P:GO:0009108; C:GO:0043231; F:GO:1901265; C:GO:0005737; F:GO:0016301;
KH.C2.569.v1.A.nonSL2-1	1.27358	0.557399	GHSR_PIG Growth hormone secretagogue receptor type 1 OS=Sus scrofa GN=GHSR PE=2 SV=1	9.41e-18	P:regulation of cell-cell adhesion; P:response to mitochondrial depolarisation; F:catecholamine binding; C:cytoplasmic vesicle; P:positive regulation of secretion by cell; P:positive regulation of defense response; P:cellular chemical homeostasis; F:peptide binding; P:regulation of cellular component biogenesis; P:cell surface receptor signaling pathway; C:dendritic spine; P:learning or memory; F…	P:GO:0022407; P:GO:0098780; F:GO:1901338; C:GO:0016023; P:GO:1903532; P:GO:0031349; P:GO:0055082; F:GO:0042277; P:GO:0044087; P:GO:0007166; C:GO:0043197; P:GO:0007611; F:GO:0004930; F:GO:0001616; P:GO:0071875; P:GO:0042391; C:GO:0016021; P:GO:0050817; C:GO:0044444; P:GO:0035265; F:GO:0047485; P:GO:0010941; P:GO:0007596; P:GO:0048585; P:GO:0038170; P:GO:0016196; P:GO:0048869; P:GO:0007584; C:GO:00…
KH.C11.306.v1.C.ND1-1	4.97578	2.17893	#N/A	#N/A	#N/A	#N/A
KH.L18.5.v1.A.ND2-1	12.4944	5.47548	CID2A_XENLA CDGSH iron-sulfur domain-containing 2A OS=Xenopus laevis GN=cisd2-a PE=2 SV=1	3.26	C:endoplasmic reticulum; P:tetrapyrrole biosynthetic process; F:metal ion binding; F:transferase activity, transferring alkyl or aryl (other than methyl) groups; P:single-organism catabolic process; P:cellular catabolic process; P:regulation of cellular process; P:regulation of cellular metabolic process; P:multicellular organism aging; F:identical protein binding; C:mitochondrion; P:cellular pro…	C:GO:0005783; P:GO:0033014; F:GO:0046872; F:GO:0016766; P:GO:0044712; P:GO:0044248; P:GO:0051244; P:GO:0031323; P:GO:0010259; F:GO:0042802; C:GO:0005739; P:GO:0044267; P:GO:0006779; C:GO:0031968; F:GO:0004418; P:GO:0031329; F:GO:0042803; P:GO:0034960; P:GO:0007275; P:GO:0006464; F:GO:0051537; P:GO:0000422; P:GO:0051188; C:GO:0005741; C:GO:0043231; F:GO:0051536; P:GO:0034641; C:GO:0016021; P:GO:00…
KH.C8.732.v1.A.ND1-1	3.95617	1.7363	FBCD1_XENTR ame: Full=Fibrinogen C domain-containing 1	8.58e-32	P:positive regulation of cellular process; P:extracellular matrix organization; P:negative regulation of cellular component organization; P:extracellular structure organization; P:positive regulation of signaling; P:negative regulation of cellular process; P:positive regulation of cell communication; P:movement of cell or subcellular component; P:macromolecule metabolic process; C:nucleus; P:modu…	P:GO:0048522; P:GO:0030198; P:GO:0051129; P:GO:0043062; P:GO:0023056; P:GO:0048523; P:GO:0010647; P:GO:0006928; P:GO:0043170; C:GO:0005634; P:GO:0050804; P:GO:0030308; C:GO:0043231; P:GO:0023051; C:GO:0005578; P:GO:0051244;
KH.C9.186.v4.C.SL4-1	7.73475	3.39534	PLCD4_XENLA ame: Full=1-phosphatidylinositol 4,5-bisphosphate phosphodiesterase delta-4 ame: Full=Phosphoinositide phospholipase C-delta-4 ame: Full=Phospholipase C-delta-4 Short=PLC-delta-4	0	C:cytosol; P:regulation of cell proliferation; F:phosphatidylinositol phosphate binding; P:regulation of metabolic process; C:cytoplasmic part; P:regulation of cell communication; F:phosphatidic acid binding; F:phosphoric diester hydrolase activity; C:extracellular vesicle; C:extracellular exosome; P:regulation of phosphorus metabolic process; P:regulation of primary metabolic process; P:regulati…	C:GO:0005829; P:GO:0042127; F:GO:1901981; P:GO:0019222; C:GO:0044444; P:GO:0010646; F:GO:0070300; F:GO:0016792; C:GO:1903561; C:GO:0070062; P:GO:0051174; P:GO:0080090; P:GO:0051244; P:GO:0023051; P:GO:0060716; P:GO:0031323; P:GO:0006644; F:GO:0032794; P:GO:0046649; F:GO:0016788; F:GO:0001786; P:GO:0048568; F:GO:0035091; P:GO:0044255; C:GO:0031965; P:GO:0007186; P:GO:0001525; F:GO:0005543; F:GO:00…
KH.C8.452.v1.A.ND1-1	1.93366	0.848919	ZN236_HUMAN Zinc finger 236 OS=Homo sapiens GN=ZNF236 PE=2 SV=2	0.0138	P:cell migration involved in gastrulation; P:regulation of metabolic process; C:intracellular membrane-bounded organelle; P:muscle structure development; P:intracellular signal transduction; F:beta-catenin binding; F:nucleic acid binding; C:nuclear part; C:nucleoplasm; C:nucleus; C:microtubule cytoskeleton; P:Wnt signaling pathway; C:cytoskeleton; P:regulation of signal transduction; F:nucleotide…	P:GO:0042074; P:GO:0019222; C:GO:0043231; P:GO:0061061; P:GO:0035556; F:GO:0008013; F:GO:0003676; C:GO:0044428; C:GO:0005654; C:GO:0005634; C:GO:0015630; P:GO:0016055; C:GO:0005856; P:GO:0035466; F:GO:0000166; P:GO:0007275; P:GO:0010468; C:GO:0005737; C:GO:0005730; P:GO:0007517; F:GO:0016741; P:GO:0034960; P:GO:0008590; F:GO:0043566; P:GO:0001678; P:GO:0001667; F:GO:0000975; P:GO:0060255; F:GO:00…
KH.C2.147.v2.A.ND1-1	1.32537	0.583219	RS19_METM6 30S ribosomal S19 OS=Methanococcus maripaludis (strain C6 ATCC BAA-1332) GN=rps19 PE=3 SV=1	0.332	F:rRNA binding; P:cellular macromolecule metabolic process; P:translation; C:intracellular ribonucleoprotein complex; C:ribosome; F:nucleic acid binding; P:cellular macromolecule biosynthetic process; C:small ribosomal subunit; C:ribosomal subunit; F:RNA binding; F:RNA binding;	F:GO:0019843; P:GO:0034960; P:GO:0006412; C:GO:0030529; C:GO:0005840; F:GO:0003676; P:GO:0034961; C:GO:0015935; C:GO:0044391; F:GO:0044822; F:GO:0003723;
KH.L71.13.v2.A.nonSL4-1	5.19228	2.28835	TM208_HUMAN Transmembrane 208 OS=Homo sapiens GN=TMEM208 PE=1 SV=1	2.6e-23	P:vacuolar protein processing; C:endoplasmic reticulum; P:cellular macromolecule metabolic process; C:intracellular membrane-bounded organelle; P:cellular catabolic process; C:integral component of membrane; P:cellular protein metabolic process; P:autophagy; C:vacuole;	P:GO:0006624; C:GO:0005783; P:GO:0034960; C:GO:0043231; P:GO:0044248; C:GO:0016021; P:GO:0044267; P:GO:0006914; C:GO:0005773;
KH.C7.270.v1.A.ND1-1	1.26817	0.559324	SC5AC_HUMAN ame: Full=Sodium-coupled monocarboxylate transporter 2 ame: Full=Electroneutral sodium monocarboxylate cotransporter ame: Full=Low-affinity sodium-lactate cotransporter ame: Full=Solute carrier family 5 member 12	5.37e-154	P:cellular response to endogenous stimulus; F:anion transmembrane transporter activity; C:extracellular vesicle; F:sodium-dependent multivitamin transmembrane transporter activity; F:passive transmembrane transporter activity; P:cellular modified amino acid metabolic process; P:carboxylic acid transport; P:cellular response to chemical stimulus; F:active ion transmembrane transporter activity; C:…	P:GO:0071495; F:GO:0008509; C:GO:1903561; F:GO:0008523; F:GO:0022803; P:GO:0006575; P:GO:0046942; P:GO:0070887; F:GO:0022853; C:GO:0005634; P:GO:0042403; P:GO:0015457; P:GO:0071705; P:GO:0034220; C:GO:0031226; F:GO:1901618; P:GO:1901701; F:GO:0090482; F:GO:0015353; P:GO:0015939; F:GO:0015075; P:GO:0046483; P:GO:0044765; P:GO:0032870; P:GO:0006590; C:GO:0005887; C:GO:0070062; C:GO:0043231; F:GO:00…
KH.C14.548.v1.A.ND1-1	5.94979	2.62662	OTOP1_RAT Otopetrin-1 OS=Rattus norvegicus GN=Otop1 PE=2 SV=1	2.83e-14	C:chromosome; P:DNA metabolic process; F:metal ion binding; P:tissue development; P:DNA repair; C:intracellular non-membrane-bounded organelle; P:cellular response to DNA damage stimulus; P:cellular component assembly; P:cell cycle; F:cation binding; C:integral component of membrane; C:nucleoplasm; P:DNA-dependent DNA replication maintenance of fidelity; C:nuclear part; P:cell septum assembly; P:…	C:GO:0005694; P:GO:0006259; F:GO:0046872; P:GO:0009888; P:GO:0006281; C:GO:0043232; P:GO:0034984; P:GO:0071844; P:GO:0007049; F:GO:0043169; C:GO:0016021; C:GO:0005654; P:GO:0045005; C:GO:0044428; P:GO:0090529; P:GO:0051301; P:GO:0031214; P:GO:0006974; P:GO:0033554; P:GO:0034960; C:GO:0005737;
[truncated: 7,439 more rows]
